# Supplementary material for: Skeletal muscle-kidney crosstalk in a cohort of critical illness survivors
Source: PLoS One. 2026 Jan 16;21(1):e0339795. doi: 10.1371/journal.pone.0339795 (PMC12810808; doi:10.1371/journal.pone.0339795)
Supplement: S5 Database — (XLSX) [file pone.0339795.s005.xlsx]

## Sheet: Planilha1
record_id	age_import	sex	race_fup	Insuficiência renal (não dialítica)	Insuficiência renal crônica	dialysis	time_dialysis	date_hospital_admission	alta_fup_days	alta_fup_mon	Data da saída hospitalar (alta/ transferência ou óbito)	SCr_admissao	GFR_admissao	lowGFR_admissao	SCr_peak	GFR_peak	SCr_alta	GFR_alta	lowGFR_alta	SCr_followup	GFR_followup	lowGFR_followup	lowGFR_followup_MAKE	filtro_GFR	GFR_adm_alta_change_%	GFR_adm_alta_change	GFR_alta_fup_change_%	GFR_decline_40	GFR_alta_fup_change	dif_peak_admissao	dif_nadir_admissao	AKI_comunitaria_03	AKI_comunitaria_50	AKI_comunitaria	AKI	AKI_classif	SCr_nadir	AKI_03mg	AKI_50	AKI_hosp_adaptado	AKI_1	AKI_2	AKI_3_x	AKI_stages	AKI_hosp_KDIGO_03	AKI_community_to_hosp	creatinina_1		creatinina_3
6	61	1	1	Não	0	0		2020-05-05	314	10	2020-05-22	0.78	86.3598	0	0.78	86.3598	0.6	102.057	0	1.02	62.59	0	0	0	18.1762	15.6969	-38.6714	0	-39.4667	0	-0.28	0	0	0	0	0	0.5	0	0	0				0	0		0.78		0.65
9	51	0	2	Não	0	1	15	2020-05-31	95	3	2020-08-28	0.6	116.874	0	8.91	6.60351	1.58	52.6307	1	1.3	66.5114	0	0	0	-54.9678	-64.2429	26.3736	0	13.8806	8.31	0	0	0	0	1	2	0.6	1	1	1	0	0	3	3	1		0.6		0.92
18	65	1	3	Não	0	0		2020-05-24	231	7	2020-07-15	1.25	47.8332	1	6.06	7.19538	0.77	85.5524	0	1.02	61.0521	0	0	0	78.8558	37.7192	-28.6377	0	-24.5003	4.81	-0.48	1	0	0	1	2	0.77	1	1	1	0	0	3	3	1		1.25		4
19	54	1	2	Não	0	0		2020-06-02	283	9	2020-06-16	0.66	104.177	0	1.06	62.4259	0.81	86.2085	0	0.83	83.7218	0	0	0	-17.2483	-17.9688	-2.88455	0	-2.48673	0.4	0	0	0	0	1	2	0.66	1	0	1	1	0	0	1	1		0.66		1.03
20	77	1	2	Não	0	0		2020-05-09	318	10	2020-05-29	1.08	52.9055	1	1.08	52.9055	0.84	71.5276	0	0.69	89.33	0	0	0	35.199	18.6222	24.8888	0	17.8024	0	-0.48	1	0	1	1	1	0.6	0	0	0					0		1.08		0.62
21	49	0	3	Não	0	1	2	2020-04-28	254	8	2020-07-08	1.07	85.0686	0	1.07	85.0686	0.69	113.446	0	0.91	103.319	0	0	0	33.3578	28.377	-8.92639	0	-10.1266	0	-0.46	1	0	1	1	1	0.61	0	0	0					0		1.07		0.72
25	68	0	3	Não	0	0		2020-05-21	269	8	2020-06-23	0.94	88.2993	0	3.81	16.4665	0.72	99.5146	0	0.72	99.5146	0	0	0	12.7014	11.2152	0	0	0	2.87	-0.28	0	0	0	1	2	0.66	1	1	1	0	0	3	3	1		0.94		0.93
27	55	0	3	Não	0	0		2020-04-18	292	9	2020-06-03	1.01	87.8291	0	3.78	18.0233	0.68	109.773	0	1.05	83.8295	0	0	0	24.9851	21.9442	-23.634	0	-25.9438	2.77	-0.4	1	0	0	1	2	0.61	1	1	1	0	0	3	3	1		1.01		3.78
29	69	0	3	Não	0	0		2020-05-10	192	6	2020-06-02	1.14	69.6184	0	1.6	46.3517	0.81	95.4416	0	1.12	71.1129	0	0	0	37.0925	25.8232	-25.4907	0	-24.3287	0.46	-0.33	1	0	0	1	2	0.81	1	0	1	1	0	0	1	1		1.14		1.6
34	63	0	1	Não	0	1	29	2020-05-12	167	5	2020-06-26	1.23	65.9675	0	1.23	65.9675	0.97	87.7182	0	1.19	68.6372	0	0	0	32.972	21.7508	-21.7526	0	-19.081	0	-0.45	1	0	1	1	1	0.78	0	0	0					0		1.23		0.8
36	58	1	2	Não	0	0		2020-05-08	280	9	2020-06-02	0.61	103.565	0	0.88	76.1288	0.86	78.2582	0	0.8	85.3533	0	0	0	-24.4359	-25.3072	9.06619	0	7.09504	0.27	0	0	0	0	0	0	0.61	0	0	0				0	0		0.61		0.76
51	59	1	3	Sim	0	0		2020-05-27	152	4	2020-07-16	0.92	71.7268	0	3.79	13.1178	1.35	45.2717	1	0.79	86.1142	0	0	0	-36.8832	-26.4552	90.2164	0	40.8425	2.87	-0.3	1	0	0	1	2	0.62	1	1	1	0	0	3	3	1		0.92		0.63
55	63	0	3	Não	0	0		2020-04-26	312	10	2020-05-24	0.89	96.292	0	1.44	54.5985	0.72	102.658	0	0.86	97.2943	0	0	0	6.61084	6.36571	-5.22454	0	-5.3634	0.55	-0.55	1	1	1	1	1	0.34	1	0	1					0	1	0.89		0.67
57	63	1	2	Não	0	0		2020-05-01	302	9	2020-05-28	1.96	28.2303	1	2.93	17.4254	0.95	67.3216	0	0.6	100.795	0	0	0	138.473	39.0913	49.7217	0	33.4735	0.97	-1.01	1	1	0	1	2	0.95	1	0	1	1	0	0	1	1		1.96		2.93
58	49	1	2	Não	0	0		2020-05-12	247	8	2020-05-27	0.86	82.7635	0	11.06	3.86128	3.23	16.912	1	0.47	116.631	0	0	0	-79.5659	-65.8516	589.634	0	99.7186	10.2	0	0	0	0	1	2	0.86	1	1	1	0	0	3	3	1		0.86		5.03
63	64	1	3	Não	0	0		2020-06-03	161	5	2020-06-11	0.42	109.162	0	1.92	28.7581	1.12	54.9111	1	0.64	98.6242	0	0	0	-49.6974	-54.2505	79.607	0	43.7131	1.5	0	0	0	0	1	2	0.42	1	1	1	0	0	3	3	1		0.42		1.17
64	76	1	1	Não	0	0		2020-04-30	317	10	2020-05-19	0.69	89.8873	0	0.78	78.6677	0.75	82.4587	0	0.79	77.4743	0	0	0	-8.26435	-7.4286	-6.04476	0	-4.98443	0.09	-0.13	0	0	0	0	0	0.56	0	0	0				0	0		0.69		0.68
71	38	0	2	Sim	0	0		2020-05-18	279	9	2020-06-05	3.44	22.4322	1	3.44	22.4322	0.53	131.553	0	1.71	51.8974	1	1	0	486.447	109.121	-60.5501	1	-79.6553	0	-3.06	1	1	1	1	1	0.38	0	0	0					0		3.44		0.6
72	39	1	2	Não	0	0		2020-05-24	212	6	2020-06-23	0.8	96.0593	0	2.23	28.0725	0.63	115.653	0	0.66	114.364	0	0	0	20.3976	19.5938	-1.11487	0	-1.28938	1.43	-0.17	0	0	0	1	2	0.63	1	1	1	0	2	0	2	1		0.8		2.15
76	67	1	2	Não	0	0		2020-05-26	254	8	2020-06-21	0.98	63.2627	0	0.98	63.2627	0.74	88.6219	0	0.66	96.0859	0	0	0	40.0855	25.3592	8.42238	0	7.46408	0	-0.49	1	0	1	1	1	0.49	0	0	0					0		0.98		0.7
80	47	0	3	Não	0	1	5	2020-05-05	122	3	2020-07-17	0.79	110.265	0	1.1	83.3222	0.76	111.562	0	0.81	109.436	0	0	0	1.17604	1.29676	-1.90582	0	-2.12618	0.31	-0.14	0	0	0	1	2	0.65	1	0	1	0	0	3	3	1		0.79		0.73
85	45	1	3	Não	0	0		2020-05-01	289	9	2020-05-27	1.06	66.0198	0	1.57	41.2061	0.56	114.625	0	1.03	68.3339	0	0	0	73.622	48.6051	-40.3847	1	-46.2909	0.51	-0.64	1	1	0	1	2	0.42	1	0	1	1	0	0	1	1		1.06		1.19
92	37	1	2	Sim	0	0		2020-05-19	168	5	2020-06-04	1.33	52.8478	1	1.33	52.8478	0.61	118.015	0	0.91	83.3296	0	0	0	123.31	65.1668	-29.3904	0	-34.6849	0	-0.85	1	1	1	1	1	0.48	0	0	0					0		1.33		0.48
96	67	0	3	Sim	0	0		2020-05-13	281	9	2020-05-31	1.57	48.0101	1	1.57	48.0101	0.77	98.1255	0	1.93	37.4751	1	1	0	104.385	50.1154	-61.809	1	-60.6504	0	-1.02	1	1	1	1	1	0.55	0	0	0					0	1	1.57		0.92
102	38	1	1	Sim	0	0		2020-05-15	183	5	2020-05-31	6.09	8.46072	1	6.58	7.7104	2.39	25.9939	1	1.45	47.3485	1		1	207.23	17.5331	82.1528	0	21.3547	0.49	-3.7	1	1	1	1	1	2.39	1	0	1					0	1	6.09		6.1
110	69	1	2	Não	0	0		2020-05-10	191	6	2020-06-03	1.16	51.0349	1	2.68	18.6834	1.52	36.8982	1	0.76	84.7697	0	0	1	-27.7002	-14.1368	129.74	0	47.8715	1.52	0	0	0	0	1	2	1.16	1	0	1	0	2	0	2	1		1.16		2.68
111	46	0	2	Não	0	0		2020-05-18	212	6	2020-07-01	2.83	26.9767	1	4.16	16.9911	1.04	89.6795	0	2.11	38.3702	1	1	0	232.433	62.7027	-57.2141	1	-51.3093	1.33	-2.4	1	1	0	1	2	0.43	1	0	1	1	0	0	1	1		2.83		1.57
113	75	1	2	Não	0	0		2020-05-16	233	7	2020-06-16	1.66	31.9802	1	1.66	31.9802	0.45	100.262	0	1.28	43.6877	1	1	0	213.514	68.2821	-56.4266	1	-56.5746	0	-1.52	1	1	0	1	2	0.14	0	0	0	1	0	0	1	1		1.66		0.86
114	61	0	3	Sim	0	1	3	2020-05-04	81	2	2020-07-31	4.08	15.8426	1	4.08	15.8426	0.59	110.385	0	2.03	36.6119	1	1	0	596.763	94.5426	-66.8326	1	-73.7733	0	-3.58	1	1	1	1	1	0.5	0	0	0					0		4.08		0.7
129	42	1	1	Não	0	0		2020-04-29	182	5	2020-05-22	0.83	90.2091	0	1.75	36.8552	0.75	101.876	0	0.81	92.8885	0	0	0	12.9328	11.6666	-8.8217	0	-8.98717	0.92	-0.08	0	0	0	1	2	0.75	1	0	1	0	2	0	2	1		0.83		0.89
140	66	1	2	Não	0	0		2020-04-30	278	9	2020-06-07	0.53	101.934	0	1.02	60.6736	0.68	95.9923	0	0.54	101.476	0	0	0	-5.82929	-5.94205	5.71284	0	5.48389	0.49	0	0	0	0	1	2	0.53	1	0	1	1	0	0	1	1		0.53		0.71
146	60	0	2	Sim	0	1	22	2020-05-04	187	6	2020-05-28	8.65	6.46993	1	8.65	6.46993	0.69	105.944	0	2.09	35.5749	1	1	0	1537.48	99.4742	-66.4211	1	-70.3692	0	-8.1	1	1	1	1	1	0.55	0	0	1					0		8.65		0.67
159	70	1	3	Não	0	0		2020-05-18	216	7	2020-06-06	1.74	31.1786	1	1.74	31.1786	0.63	95.3731	0	0.96	63.6488	0	0	0	205.893	64.1945	-33.2633	0	-31.7243	0	-1.26	1	1	1	1	1	0.48	0	0	0					0	1	1.74		0.48
162	50	0	2	Não	0	1	3	2020-05-22	245	8	2020-07-21	1.13	79.1835	0	1.73	47.4978	0.94	98.7587	0	0.66	114.266	0	0	0	24.7213	19.5752	15.7021	0	15.5072	0.6	-0.4	1	0	0	1	2	0.73	1	0	1	1	0	0	3	1		1.13		1.16
168	70	1	2	Não	0	0		2020-05-28	219	7	2020-06-10	0.78	81.6587	0	1.27	45.4937	1.18	49.6887	1	0.85	73.6569	0	0	0	-39.1508	-31.97	48.2367	0	23.9682	0.49	0	0	0	0	1	2	0.78	1	0	1	1	0	0	1	1		0.78		1.04
172	27	0	2	Não	0	0		2020-05-17	217	7	2020-06-09	0.91	118.468	0	1.05	99.7757	1	105.792	0	0.93	115.418	0	0	0	-10.7004	-12.6766	9.09892	0	9.62592	0.14	0	0	0	0	0	0	0.91	0	0	0				0	0		0.91		1.05
180	30	0	2	Não	0	0		2020-05-19	239	7	2020-05-25	2.02	44.6609	1	2.02	44.6609	0.75	124.5	0	1.2	83.4318	0	0	0	178.768	79.8395	-32.9867	0	-41.0686	0	-1.37	1	1	1	1	1	0.65	0	0	0					0		2.02		0.77
181	70	1	2	Não	0	0		2020-06-06	224	7	2020-06-22	0.61	96.1175	0	1.36	41.9053	1.36	41.9053	1	0.58	97.2928	0	0	0	-56.402	-54.2122	132.173	0	55.3875	0.75	0	0	0	0	1	2	0.61	1	0	1	0	2	0	2	1		0.61		1.05
185	52	1	1	Não	0	0		2020-05-29	228	7	2020-06-12	0.57	109.275	0	2.78	19.8738	1.03	65.4228	0	0.97	70.3085	0	0	0	-40.1299	-43.8518	7.46786	0	4.88568	2.21	0	0	0	0	1	2	0.57	1	1	1	0	0	3	3	1		0.57		0.58
186	80	0	4	Não	0	0		2020-05-19	238	7	2020-06-02	3.36	17.7702	1	3.36	17.7702	1.06	70.9466	0	1.44	49.1206	1	1	0	299.246	53.1764	-30.764	0	-21.826	0	-2.36	1	1	1	1	1	1	0	0	0					0		3.36		1.5
187	41	0	3	Não	0	0		2020-05-31	215	7	2020-06-18	1.11	85.556	0	14.09	4.05457	8.43	7.51009	1	1.29	71.4382	0	0	0	-91.222	-78.0459	851.23	0	63.9281	12.98	0	0	0	0	1	2	1.11	1	1	1	0	0	3	3	1		1.11		14.09
191	52	1	2	Sim	0	1	14	2020-05-06	241	7	2020-07-21	1.57	39.4507	1	1.57	39.4507	0.86	81.2337	0	1.09	61.1255	0	0	0	105.912	41.783	-24.7535	0	-20.1082	0	-0.91	1	1	1	1	1	0.66	0	0	0					0		1.57		0.73
193	62	1	1	Não	0	0		2020-04-22	308	10	2020-05-22	1.04	60.7693	0	1.04	60.7693	0.66	99.1208	0	0.81	82.0242	0	0	0	63.1101	38.3516	-17.2483	0	-17.0966	0	-0.69	1	1	1	1	1	0.35	0	0	0					0		1.04		0.6
198	56	1	3	Não	0	0		2020-05-31	104	3	2020-07-09	0.44	113.451	0	4.07	12.2692	2.76	19.5542	1	1.01	65.3348	0	0	0	-82.7642	-93.897	234.122	0	45.7806	3.63	0	0	0	0	1	2	0.44	1	1	1	0	0	3	3	1		0.44		0.86
202	67	1	999	Não	0	0		2020-05-26	246	8	2020-05-28	2.39	21.7041	1	2.39	21.7041	0.91	69.1464	0	1.7	32.6648	1	1	0	218.587	47.4423	-52.7599	1	-36.4815	0	-1.73	1	1	1	1	1	0.66	0	0	0					0		2.39		0.77
207	83	0	1	Não	0	0		2020-04-30	187	6	2020-05-21	0.79	88.146	0	8.59	5.65463	5.32	10.0485	1	0.85	86.2187	0	0	0	-88.6001	-78.0975	758.024	0	76.1702	7.8	0	0	0	0	1	2	0.79	1	1	1	0	0	3	3	1		0.79		8.23
213	65	0	3	Não	0	0		2020-05-22	133	4	2020-06-10	0.97	86.6339	0	1.16	69.8979	0.88	95.4268	0	0.85	96.4316	0	0	0	10.1495	8.79291	1.05301	0	1.00485	0.19	-0.25	0	0	0	0	0	0.72	0	0	0				0	0		0.97		1.16
221	65	1	3	Não	0	1	14	2020-05-14	155	5	2020-06-14	0.93	68.209	0	8.78	4.61134	1.85	29.8824	1	2	27.2135	1		0	-56.19	-38.3266	-8.9311	0	-2.66882	7.85	0	0	0	0	1	2	0.93	1	1	1	0	0	3	3	1		0.93
224	35	1	1	Não	0	0		2020-05-05	178	5	2020-05-26	0.75	106.409	0	2.4	26.351	0.76	104.731	0	0.67	116.82	0	0	0	-1.57686	-1.67792	11.5432	0	12.0893	1.65	0	0	0	0	1	2	0.75	1	1	1	0	0	3	3	1		0.75		1.22
225	35	0	2	Não	0	0		2020-05-12	184	6	2020-05-31	1.97	44.6154	1	6.6	10.4566	0.89	114.609	0	1.07	92.8076	0	0	0	156.882	69.9936	-19.0224	0	-21.8013	4.63	-1.08	1	1	1	1	1	0.89	1	1	1					0	1	1.97		1.01
226	31	0	1	Não	0	1	26	2020-05-22	160	5	2020-06-20	7.06	9.88741	1	7.06	9.88741	0.94	111.146	0	8.74	7.65305	1	1	0	1024.12	101.259	-93.1144	1	-103.493	0	-6.23	1	1	1	1	1	0.83	0	0	0					0		7.06		1.4
237	60	0	3	Sim	0	0		2020-05-27	202	6	2020-06-16	1.75	44.0224	1	2.37	30.5929	1.93	39.1426	1	1.6	49.0202	1		1	-11.0846	-4.87971	25.2347	0	9.87754	0.62	0	0	0	0	1	2	1.75	1	0	1	1	0	0	1	1		1.75		2.19
238	57	1	2	Não	0	0		2020-05-29	214	7	2020-06-07	1.18	53.8729	1	1.18	53.8729	0.7	100.812	0	0.82	83.3782	0	0	0	87.1289	46.9389	-17.2932	0	-17.4336	0	-0.48	1	0	1	1	1	0.7	0	0	0					0		1.18		0.76
253	39	1	2	Não	0	0		2020-05-25	274	9	2020-06-01	0.68	113.544	0	1.64	40.5915	1.04	70.1144	0	0.48	123.486	0	0	0	-38.249	-43.4294	76.1213	0	53.372	0.96	0	0	0	0	1	2	0.68	1	0	1	0	2	0	2	1		0.68		1.64
263	77	0	2	Não	0	0		2020-04-24	176	5	2020-05-24	1.03	74.8165	0	3.16	19.4884	0.81	90.8091	0	0.8	91.1505	0	0	0	21.3759	15.9927	0.375865	0	0.341319	2.13	-0.22	0	0	0	1	2	0.81	1	1	1	0	0	3	3	1		1.03		1.27
264	46	1	3	Não	0	0		2020-05-10	310	10	2020-05-23	0.4	123.536	0	5.23	9.66358	0.87	83.1605	0	0.59	112.49	0	0	0	-32.6834	-40.3758	35.2691	0	29.33	4.83	0	0	0	0	1	2	0.4	1	1	1	0	0	3	3	1		0.4
267	41	0	3	Não	0	0		2020-03-30	187	6	2020-04-22	1.79	48.2186	1	3.24	23.6583	1.04	92.512	0	1.07	89.4082	0	0	0	91.8596	44.2934	-3.35498	0	-3.10376	1.45	-0.75	1	0	0	1	2	1.04	1	0	1	1	0	0	1	1		1.79		2.36
269	22	0	1	Não	0	0		2020-03-31	339	11	2020-04-04	2.89	30.5408	1	2.89	30.5408	0.74	131.383	0	0.79	128.814	0	0	0	330.189	100.842	-1.95519	0	-2.56879	0	-2.41	1	1	1	1	1	0.48	0	0	0					0		2.89		0.48
273	29	1	2	Não	0	0		2020-04-12	205	6	2020-06-17	0.65	122.151	0	2.57	25.1963	0.78	105.376	0	0.8	102.223	0	0	0	-13.7324	-16.7743	-2.99245	0	-3.15334	1.92	0	0	0	0	1	2	0.65	1	1	1	0	0	3	3	1		0.65		1.64
275	48	0	2	Não	0	0		2020-04-19	248	8	2020-05-29	0.93	101.286	0	1.15	78.5043	0.61	118.482	0	0.95	98.7331	0	0	0	16.9769	17.1953	-16.6681	0	-19.7487	0.22	-0.57	1	1	1	1	1	0.36	0	0	0					0	1	0.93		0.57
279	35	1	5	Não	0	0		2020-04-26	116	3	2020-06-26	0.45	128.581	0	0.87	89.0488	0.84	92.8787	0	0.58	120.953	0	0	0	-27.7666	-35.7027	30.2267	0	28.0741	0.42	0	0	0	0	1	2	0.45	1	0	1	1	0	0	1	1		0.45		0.87
281	63	0	2	Não	0	0		2020-04-28	199	6	2020-05-26	0.78	100.206	0	0.8	99.4427	0.8	99.4427	0	1.05	79.7607	0	0	0	-0.761682	-0.763251	-19.7924	0	-19.682	0.02	0	0	0	0	0	0	0.78	0	0	0				0	0		0.78		0.8
283	59	1	2	Não	0	0		2020-04-30	205	6	2020-05-18	1.78	32.488	1	1.78	32.488	0.91	72.6737	0	0.75	91.6544	0	0	0	123.694	40.1857	26.1177	0	18.9807	0	-0.87	1	0	1	1	1	0.91	0	0	0					0		1.78		0.91
284	36	1	2	Não	0	0		2020-04-30	151	4	2020-05-29	0.63	117.831	0	0.74	107.466	0.74	107.466	0	0.65	116.947	0	0	0	-8.79639	-10.3649	8.82206	0	9.48073	0.11	-0.01	0	0	0	0	0	0.62	0	0	0				0	0		0.63		0.62
287	59	1	3	Não	0	0		2020-05-01	152	4	2020-06-04	0.49	108.503	0	1.02	63.3734	1.02	63.3734	0	0.58	104.182	0	0	0	-41.5928	-45.1294	64.3937	0	40.8084	0.53	0	0	0	0	1	2	0.49	1	0	1	0	2	0	2	1		0.49		1.02
289	47	1	3	Não	0	0		2020-05-01	179	5	2020-05-14	1.31	50.5724	1	1.31	50.5724	1.05	65.9496	0	1.1	62.3689	0	0	0	30.4062	15.3772	-5.42945	0	-3.5807	0	-0.26	0	0	0	0	0	1.05	0	0	0				0	0		1.31		1.05
291	43	0	3	Não	0	1	0	2020-05-01	175	5	2020-05-14	1.35	66.8091	0	1.35	66.8091	0.83	111.369	0	0.82	111.778	0	0	0	66.6975	44.56	0.366736	0	0.40843	0	-0.52	1	0	1	1	1	0.83	0	0	1					0		1.35		0.93
293	73	1	3	Não	0	0		2020-05-01	182	5	2020-05-14	1.6	33.843	1	1.6	33.843	0.99	60.2075	0	1.47	37.4656	1	1	0	77.9024	26.3645	-37.7726	0	-22.742	0	-0.61	1	0	1	1	1	0.99	0	0	0					0		1.6		1.17
295	50	0	3	Não	1	1	16	2020-05-01	146	4	2020-05-27	12.07	4.61615	1	12.07	4.61615	0.9	104.049	0	5.5	11.8548	1	1	0	2154.02	99.4329	-88.6065	1	-92.1942	0	-11.17	1	1	1	1	1	0.9	0	0	1					0		12.07		1.24
299	51	0	3	Não	1	1	10	2020-05-02	156	5	2020-06-01	1.69	48.5472	1	1.69	48.5472	1.44	58.8292	1	1.15	77.0532	0	0	1	21.1795	10.282	30.9778	0	18.224	0	-0.25	0	0	0	1	2	1.44	0	0	0	0	0	3	3	1		1.69		1.58
302	53	1	3	Não	0	1	1	2020-05-03	147	4	2020-05-28	1.31	48.72	1	1.31	48.72	0.9	76.4438	0	1.19	54.6735	1	1	0	56.9042	27.7237	-28.4788	0	-21.7703	0	-0.41	1	0	1	1	1	0.9	0	0	0					0		1.31		1.03
304	56	1	2	Não	0	0		2020-05-03	138	4	2020-06-07	3.41	15.1714	1	3.41	15.1714	1.18	54.209	1	0.79	87.7359	0	0	1	257.311	39.0377	61.8475	0	33.5269	0	-2.23	1	1	1	1	1	1.18	0	0	0					0		3.41		2.11
305	51	0	2	Não	0	0		2020-05-03	125	4	2020-06-17	0.62	115.722	0	0.68	112.538	0.61	116.292	0	0.78	107.971	0	0	0	0.492275	0.569671	-7.15532	0	-8.32104	0.06	-0.01	0	0	0	0	0	0.61	0	0	0				0	0		0.62		0.68
308	69	0	2	Não	0	0		2020-05-04	171	5	2020-06-08	1.25	62.333	0	1.25	62.333	0.62	103.466	0	0.78	96.5356	0	0	0	65.9892	41.1331	-6.69826	0	-6.93043	0	-0.63	1	1	1	1	1	0.62	0	0	0					0		1.25		0.62
311	68	0	1	Não	0	0		2020-05-04	184	6	2020-05-26	1.03	79.1236	0	7.89	6.87414	5.48	10.6457	1	0.75	98.2953	0	0	0	-86.5455	-68.4779	823.333	0	87.6496	6.86	0	0	0	0	1	2	1.03	1	1	1	0	0	3	3	1		1.03
314	47	0	1	Não	0	1	18	2020-05-05	165	5	2020-05-29	5.05	13.3808	1	5.05	13.3808	2.33	33.8536	1	0.92	103.249	0	0	1	153.001	20.4728	204.987	0	69.3956	0	-2.72	1	1	1	1	1	2.33	0	0	0					0		5.05		2.75
319	50	1	3	Não	0	1	0	2020-05-05	134	4	2020-06-11	3.44	15.5835	1	3.44	15.5835	0.95	72.9907	0	0.72	101.798	0	0	0	368.384	57.4072	39.4663	0	28.8068	0	-2.49	1	1	1	1	1	0.95	0	0	0					0		3.44		0.95
324	49	0	999	Não	0	1	14	2020-05-06	177	5	2020-06-24	1.03	89.0482	0	1.03	89.0482	1	92.2635	0	0.94	99.3749	0	0	0	3.61071	3.21528	7.70766	0	7.11135	0	-0.03	0	0	0	1	2	1	0	0	0	0	0	3	3	1		1.03		1
336	51	0	3	Não	1	1	25	2020-05-08	158	5	2020-06-04	5.05	13.052	1	5.05	13.052	0.54	120.652	0	3.66	19.2066	1	1	0	824.394	107.6	-84.081	1	-101.446	0	-4.51	1	1	1	1	1	0.54	0	0	0					0		5.05		0.55
337	60	1	3	Não	0	1	23	2020-05-08	185	6	2020-06-16	1.62	36.15	1			0.77	88.2546	0	1.34	45.3942	1		0			-48.5645	1							1										1		1.62		0.77
344	48	0	2	Não	0	0		2020-05-09	149	4	2020-05-27	1.07	85.5993	0	1.07	85.5993	0.67	115.172	0	0.74	111.767	0	0	0	34.5477	29.5726	-2.95646	0	-3.40502	0	-0.4	1	0	0	0	0	0.67	0	0	0				0	0		1.07		0.67
347	36	1	1	Não	0	0		2020-05-09	129	4	2020-06-15	4.37	12.7577	1	4.37	12.7577	0.57	120.708	0	0.78	100.887	0	0	0	846.156	107.95	-16.4202	0	-19.8205	0	-3.89	1	1	1	1	1	0.48	0	0	0					0		4.37		0.55
349	44	0	2	Não	0	1	17	2020-05-10	186	6	2020-06-11	0.92	105.194	0	1.06	88.7499	1.06	88.7499	0	1.04	90.8019	0	0	0	-15.6319	-16.4438	2.31211	0	2.05199	0.14	0	0	0	1	1	1	0.92	0	0	0					0		0.92		0.96
351	42	0	3	Não	0	0		2020-05-10	174	5	2020-05-22	0.89	109.726	0	0.98	98.7338	0.7	117.98	0	1.12	84.1154	0	0	0	7.52171	8.25331	-28.7036	0	-33.8644	0.09	-0.19	0	0	0	0	0	0.7	0	0	0				0	0		0.89		0.98
353	43	1	2	Não	0	0		2020-05-11	157	5	2020-05-23	0.94	77.2129	0	0.94	77.2129	0.56	116.06	0	0.83	89.6498	0	0	0	50.3111	38.8467	-22.7553	0	-26.4097	0	-0.38	1	0	0	0	0	0.56	0	0	0				0	0		0.94		0.56
354	71	1	3	Não	0	1	0	2020-05-11	146	4	2020-07-16	2.21	23.2565	1	10.39	3.62975	10.39	3.62975	1	1.4	40.2218	1	1	1	-84.3925	-19.6267	1008.12	0	36.592	8.18	0	0	0	1	1	1	2.21	1	1	1					0		2.21		10.39
356	50	0	999	Não	0	0		2020-05-11	147	4	2020-05-27	1.37	62.8441	0	1.4	61.2316	1.4	61.2316	0	0.9	104.049	0	0	0	-2.56589	-1.61251	69.9271	0	42.8175	0.03	0	0	0	0	1	2	1.37	0	0	0	0	0	0	0	1		1.37		1.4
357	39	0	5	Não	0	0		2020-05-11	206	6	2020-05-19	0.66	122.357	0	3.18	24.4978	1.48	61.3375	0	0.88	112.175	0	0	0	-49.87	-61.0193	82.8818	0	50.8376	2.52	0	0	0	0	1	2	0.66	1	1	1	0	2	3	3	1		0.66		2.41
359	60	1	3	Não	0	0		2020-05-11	74	2	2020-08-28	1.19	52.3443	1	1.19	52.3443	0.8	84.2982	0	0.96	67.733	0	0	0	61.0454	31.9538	-19.6506	0	-16.5651	0	-0.4	1	0	0	1	2	0.79	0	0	0	0	0	0	0	1		1.19		0.8
360	62	1	2	Não	0	0		2020-05-11	276	9	2020-05-29	2.03	27.2351	1	2.03	27.2351	1.05	60.0754	0	0.97	66.069	0	0	0	120.581	32.8403	9.9768	0	5.99361	0	-0.98	1	0	1	1	1	1.05	0	0	0					0		2.03		1.05
361	71	1	3	Não	0	0		2020-05-12	194	6	2020-06-03	0.66	93.7251	0	1.16	50.404	1.11	53.1407	1	0.67	93.386	0	0	0	-43.3015	-40.5844	75.7335	0	40.2453	0.5	0	0	0	0	1	2	0.66	1	0	1	1	0	0	1	1		0.66		1.16
362	63	0	2	Não	0	1	17	2020-05-12	153	5	2020-06-04	3.9	16.5173	1	3.9	16.5173	0.59	109.021	0	1.37	57.963	1	1	0	560.04	92.5034	-46.833	1	-51.0576	0	-3.31	1	1	1	1	1	0.59	0	0	0					0		3.9		0.59
367	74	1	3	Não	0	1	14	2020-05-12	170	5	2020-06-23	2.5	19.6872	1	2.5	19.6872	0.8	77.2688	0	1.1	52.7279	1	1	0	292.482	57.5816	-31.7604	0	-24.5408	0	-1.77	1	1	1	1	1	0.73	0	0	0					0		2.5		0.74
373	64	0	2	Não	0	0		2020-05-12	101	3	2020-07-28	1.21	66.8609	0	1.21	66.8609	0.72	102.021	0	1.29	61.9166	0	0	0	52.5873	35.1603	-39.3101	0	-40.1046	0	-0.53	1	0	1	1	1	0.68	0	0	0					0		1.21		0.68
379	39	1	2	Não	0	0		2020-05-14	199	6	2020-05-30	1.71	38.6057	1	1.71	38.6057	0.37	131.481	0	1.02	71.7674	0	0	0	240.573	92.8748	-45.416	1	-59.7132	0	-1.44	1	1	1	1	1	0.27	0	0	0					0		1.71		0.35
387	62	0	2	Não	0	0		2020-05-15	181	5	2020-06-03	0.97	88.2655	0	0.97	88.2655	0.81	99.6884	0	1.11	75.0809	0	0	0	12.9416	11.4229	-24.6844	0	-24.6075	0	-0.32	1	0	1	1	1	0.65	0	0	0					0		0.97
389	48	1	2	Não	0	0		2020-05-15	196	6	2020-06-01	1.23	54.2066	1	1.23	54.2066	0.46	117.968	0	0.92	76.8056	0	0	0	117.627	63.7615	-34.8929	0	-41.1625	0	-0.84	1	1	1	1	1	0.39	0	0	0					0	1	1.23		0.44
390	58	1	2	Não	0	0		2020-05-15	168	5	2020-06-03	0.78	87.9862	0	0.94	70.3355	0.94	70.3355	0	0.86	78.2582	0	0	0	-20.0607	-17.6507	11.2642	0	7.9227	0.16	0	0	0	1	1	1	0.78	0	0	0					0		0.78		0.78
396	66	1	4	Não	0	0		2020-05-16	259	8	2020-06-10	0.66	96.6854	0	0.92	68.6712	0.9	70.5065	0	0.64	97.4051	0	0	0	-27.0764	-26.1789	38.1505	0	26.8986	0.26	0	0	0	0	0	0	0.66	0	0	0				0	0		0.66		0.85
398	49	0	3	Não	0	0		2020-05-16	159	5	2020-06-21	0.68	113.947	0	0.81	108.083	0.81	108.083	0	1	92.2635	0	0	0	-5.14609	-5.86382	-14.6365	0	-15.8196	0.13	0	0	0	0	0	0	0.68	0	0	0				0	0		0.68		0.79
402	62	1	1	Não	0	0		2020-05-17	161	5	2020-06-08	0.93	69.4935	0	0.93	69.4935	0.45	108.705	0	1.08	58.0785	1	1	0	56.425	39.2118	-46.5725	1	-50.6268	0	-0.48	1	1	0	0	0	0.45	0	0	0				0	0		0.93		0.45
404	53	1	3	Não	0	0		2020-05-18	153	5	2020-06-10	0.57	108.597	0	0.94	72.5571	0.94	72.5571	0	0.65	105.214	0	0	0	-33.1869	-36.04	45.0081	0	32.6566	0.37	0	0	0	0	0	0	0.57	1	0	1				0	0		0.57		0.94
410	58	1	3	Não	0	0		2020-05-18	167	5	2020-05-29	0.86	78.2582	0	1.07	60.2098	1.07	60.2098	0	0.92	72.1743	0	0	0	-23.0626	-18.0484	19.8713	0	11.9645	0.21	0	0	0	0	0	0	0.86	0	0	0				0	0		0.86		1.07
412	58	0	2	Não	0	0		2020-05-18	143	4	2020-06-26	0.66	108.72	0	0.68	107.744	0.68	107.744	0	0.76	104.185	0	0	0	-0.897508	-0.975769	-3.30323	0	-3.55903	0.02	-0.18	0	0	0	1	2	0.48	0	0	0	1	0	0	1	1		0.66		0.48
416	48	1	3	Não	0	0		2020-05-19	182	5	2020-05-26	0.48	116.764	0	1.51	42.3805	1.32	49.8023	1	0.62	109.78	0	0	0	-57.348	-66.962	120.431	0	59.9776	1.03	0	0	0	0	0	0	0.48	1	1	1				0	0		0.48		1.51
417	27	1	3	Não	0	1	2	2020-05-19	175	5	2020-06-05	0.54	129.331	0	7.89	6.63998	6.61	8.21141	1	0.91	88.6767	0	0	0	-93.6509	-121.12	979.921	0	80.4653	7.35	0	0	0	0	1	2	0.54	1	1	1	0	2	3	3	1		0.54		7.89
425	60	1	3	Não	0	0		2020-05-20	155	5	2020-06-23	3.52	14.2454	1	3.52	14.2454	1.37	44.204	1	0.82	81.8369	0	0	1	210.303	29.9586	85.1348	0	37.633	0	-2.15	1	1	0	1	2	1.37	0	0	0	0	0	0	0	1		3.52		2.4
438	55	0	4	Não	0	0		2020-05-22	168	5	2020-06-08	1.27	66.7205	0	1.27	66.7205	1.11	78.4217	0	1	88.8841	0	0	0	17.5376	11.7012	13.3411	0	10.4624	0	-0.16	0	0	0	1	2	1.11	0	0	0	1	0	0	1	1		1.27		1.11
442	62	1	1	Não	0	0		2020-05-23	220	7	2020-06-26	0.88	74.2583	0	2.46	21.6273	1.2	51.1807	1	0.66	99.1208	0	0	0	-31.0774	-23.0775	93.6682	0	47.9401	1.58	0	0	0	0	0	0	0.88	1	1	1				0	0		0.88		2.46
443	61	0	5	Não	0	0		2020-05-23	177	5	2020-06-07	0.8	100.687	0	0.87	98.1688	0.87	98.1688	0	1.07	78.9509	0	0	0	-2.5014	-2.5186	-19.5763	0	-19.2178	0.07	0	0	0	0	1	2	0.8	0	0	0	0	0	0	0	1		0.8		0.87
446	51	0	2	Não	0	0		2020-05-23	160	5	2020-06-17	0.83	105.964	0	1.15	77.0532	0.99	92.2286	0	0.97	94.5153	0	0	0	-12.962	-13.735	2.4793	0	2.28662	0.32	0	0	0	0	0	0	0.83	1	0	1				0	0		0.83		1.08
449	37	0	2	Não	0	0		2020-05-23	161	5	2020-06-08	2.22	38.1785	1	2.22	38.1785	0.84	115.186	0	0.94	107.075	0	0	0	201.704	77.0076	-7.04159	0	-8.11093	0	-1.38	1	1	1	1	1	0.84	0	0	0					0		2.22		0.84
455	61	0	3	Não	0	0		2020-05-25	160	5	2020-06-12	0.79	101.071	0	5.31	11.5479	4.05	15.9835	1	0.78	101.46	0	0	0	-84.1858	-85.0871	534.781	0	85.4767	4.52	-0.06	0	0	0	0	0	0.73	1	1	1				0	0		0.79		0.73
460	66	1	3	Não	0	0		2020-05-27	168	5	2020-06-03	0.59	99.3335	0	2.24	23.606	1.3	45.3511	1	0.78	83.7156	0	0	0	-54.3446	-53.9824	84.5944	0	38.3645	1.65	0	0	0	0	1	2	0.59	1	1	1	0	0	3	3	1		0.59		1.37
480	45	1	1	Não	0	0		2020-05-28	115	3	2020-08-07	0.61	112.287	0	0.77	96.8841	0.77	96.8841	0	0.61	112.287	0	0	0	-13.7171	-15.4025	15.8978	0	15.4025	0.16	0	0	0	0	1	2	0.61	0	0	0	0	0	0	0	1		0.61		0.77
481	65	0	3	Não	0	0		2020-05-28	127	4	2020-07-13	1.11	73.693	0	1.12	72.9041	1.12	72.9041	0	0.97	86.6339	0	0	0	-1.07047	-0.788861	18.8326	0	13.7297	0.01	0	0	0	1	1	1	1.11	0	0	0					0		1.11		1.12
485	42	1	2	Não	0	1	36	2020-05-28	138	4	2020-07-16	0.68	111.445	0	0.68	111.445	0.47	121.82	0	0.72	106.99	0	0	0	9.30979	10.3753	-12.1735	0	-14.8298	0	-0.21	0	0	0	1	2	0.47	0	0	0	1	0	0	3	1		0.68		0.47
486	50	1	3	Não	0	0		2020-05-29	172	5	2020-06-08	1.01	67.8189	0	1.29	50.5625	1.29	50.5625	1	1.11	60.5548	0	0	0	-25.4448	-17.2564	19.7623	0	9.9923	0.28	0	0	0	1	1	1	1.01	0	0	0					0		1.01		1.29
494	54	0	2	Sim	0	1	32	2020-05-29	137	4	2020-07-09	1.52	54.1144	1	3.54	19.621	2.22	34.348	1	1.24	69.0906	0	0	1	-36.527	-19.7664	101.149	0	34.7426	2.02	0	0	0	0	1	2	1.52	1	0	1	0	0	3	3	1		1.52		3.54
501	48	1	3	Não	0	0		2020-05-30	171	5	2020-06-13	1	69.4925	0	1	69.4925	0.74	99.7379	0	0.84	85.6649	0	0	0	43.5231	30.2453	-14.1099	0	-14.073	0	-0.32	1	0	0	1	2	0.68	0	0	0	0	0	0	0	1		1		0.68
503	57	0	1	Não	0	0		2020-05-31	163	5	2020-06-16	4.89	13.0693	1	4.89	13.0693	0.85	101.351	0	2.44	30.0991	1	1	0	675.49	88.2816	-70.302	1	-71.2518	0	-4.26	1	1	1	1	1	0.63	0	0	0					0		4.89		0.63
508	74	1	2	Não	0	0		2020-05-31	145	4	2020-06-20	1.13	51.0526	1	1.13	51.0526	0.79	78.4439	0	1.13	51.0526	1	1	0	53.6532	27.3914	-34.9184	0	-27.3914	0	-0.53	1	0	1	1	1	0.6	0	0	0					0		1.13		0.79
516	34	1	2	Não	0	0		2020-06-02	128	4	2020-07-06	0.89	87.1935	0	0.89	87.1935	0.8	99.0933	0	0.67	117.549	0	0	0	13.6475	11.8998	18.6246	0	18.4558	0	-0.26	0	0	0	0	0	0.63	0	0	0				0	0		0.89		0.63
521	63	0	3	Não	0	1	10	2020-06-02	207	6	2020-07-16	3.17	21.1809	1	3.17	21.1809	1.39	56.9637	1	1.48	52.8326	1	1	1	168.939	35.7828	-7.25218	0	-4.13111	0	-1.87	1	1	1	1	1	1.3	0	0	0					0		3.17
534	62	0	1	Não	0	0		2020-06-04	138	4	2020-07-31	0.83	98.9568	0	1.19	69.0654	1.08	77.5905	0	1	85.0975	0	0	0	-21.5916	-21.3663	9.67522	0	7.50705	0.36	0	0	0	0	1	2	0.83	1	0	1	1	0	0	1	1		0.83		1.16
538	38	1	3	Não	0	0		2020-06-04	168	5	2020-07-02	0.5	123.04	0	1.01	73.0739	1.01	73.0739	0	1.27	55.5116	1	1	0	-40.6098	-49.9664	-24.0337	0	-17.5623	0.51	0	0	0	0	1	2	0.5	1	0	1	0	2	0	2	1		0.5		0.91
542	70	1	3	Não	0	0		2020-06-05	240	7	2020-06-24	0.64	95.0118	0	7.04	5.82678	5.08	8.61945	1	0.8	79.2151	0	0	0	-90.928	-86.3924	819.027	0	70.5957	6.4	0	0	0	0	1	2	0.64	1	1	1	1	2	3	3	1		0.64
544	35	1	3	Não	0	0		2020-06-05	162	5	2020-08-20	0.87	89.0488	0	0.87	89.0488	0.71	113.643	0	0.72	111.751	0	0	0	27.6183	24.5938	-1.66434	0	-1.8914	0	-0.2	0	0	0	1	2	0.67	0	0	0	0	0	0	0	1		0.87		0.67
554	60	1	2	Não	0	0		2020-06-08	194	6	2020-07-29	0.8	84.2982	0	0.9	73.1872	0.9	73.1872	0	0.87	76.226	0	0	0	-13.1806	-11.111	4.15207	0	3.03878	0.1	0	0	0	0	0	0	0.8	0	0	0				0	0		0.8		0.9
558	51	0	1	Não	0	0		2020-06-08	222	7	2020-06-14	1.09	82.1705	0	1.09	82.1705	0.59	117.468	0	1.23	71.0791	0	0	0	42.9568	35.2978	-39.4909	0	-46.3893	0	-0.56	1	1	0	0	0	0.53	0	0	0				0	0		1.09		0.53
564	25	1	2	Não	0	0		2020-06-09	203	6	2020-06-18	0.6	127.667	0	2.46	27.2232	1.62	44.9411	1	0.62	126.662	0	0	0	-64.7982	-82.7257	181.84	0	81.7208	1.86	0	0	0	0	0	0	0.6	1	1	1				0	0		0.6		2.46
567	43	1	2	Não	0	0		2020-06-09	186	6	2020-07-05	4.97	10.4668	1	4.97	10.4668	2.84	20.4862	1	0.88	83.5726	0	0	1	95.7247	10.0194	307.946	0	63.0864	0	-2.29	1	0	1	1	1	2.68	0	0	0					0		4.97		3.21
571	55	0	3	Não	0	0		2020-06-10	240	7	2020-06-17	2.06	37.3408	1	3.91	17.3066	2.34	32.0453	1	1.99	38.9225	1		1	-14.1814	-5.29543	21.4606	0	6.87712	1.85	0	0	0	0	1	2	2.06	1	0	1	1	0	0	1	1		2.06
577	58	0	2	Não	0	0		2020-06-12	223	7	2020-06-30	0.43	123.738	0	0.62	110.792	0.53	116.166	0	0.6	111.895	0	0	0	-6.11933	-7.57195	-3.67708	0	-4.27153	0.19	0	0	0	0	1	2	0.43	0	0	0	0	0	0	0	1		0.43		0.62
579	36	1	3	Não	0	0		2020-06-13	170	5	2020-06-23	3.03	19.7979	1	3.03	19.7979	0.62	118.286	0	0.88	87.2913	0	0	0	497.469	98.4885	-26.2034	0	-30.9951	0	-2.41	1	1	1	1	1	0.62	0	0	0					0		3.03		0.62
584	66	0	3	Sim	0	1	7	2020-05-21	270	8	2020-06-26	3.03	21.9473	1	3.69	17.3253	1.35	57.9045	1	3.79	16.7782	1	1	1	163.834	35.9572	-71.0243	1	-41.1263	0.66	-2.37	1	1	1	1	1	0.66	1	0	1					0		3.03		3.69
593	52	0	3	Sim	0	0		2020-06-08	187	6	2020-07-01	1.8	44.7301	1	1.8	44.7301	0.57	117.962	0	1.18	74.2452	0	0	0	163.72	73.2321	-37.0602	0	-43.717	0	-1.23	1	1	0	1	2	0.57	0	0	0	0	0	0	0	1		1.8		0.64
595	73	0	2	Sim	0	1	13	2020-06-11	197	6	2020-07-07	8.88	5.78243	1	8.88	5.78243	0.52	106.43	0	1.44	51.3063	1	1	0	1740.57	100.647	-51.7933	1	-55.1234	0	-8.36	1	1	1	1	1	0.52	0	0	1					0		8.88
600	51	0	2	Não	0	1	13	2020-06-15	176	5	2020-07-20	1.39	61.3776	0	1.93	41.3961	1.03	87.9475	0	1.13	78.6926	0	0	0	43.2891	26.5698	-10.5232	0	-9.25487	0.54	-0.36	1	0	1	1	1	1.03	1	0	1					0		1.39		1.84
605	63	0	1	Não	0	0		2020-06-11	217	7	2020-06-26	1.17	70.0475	0	1.17	70.0475	0.84	97.9882	0	0.97	87.7182	0	0	0	39.8881	27.9407	-10.4808	0	-10.27	0	-0.51	1	0	0	1	2	0.66	0	0	0	1	0	0	1	1		1.17		0.66
607	65	1	3	Não	0	0		2020-05-29	160	5	2020-06-30	1.41	41.396	1	1.41	41.396	0.77	85.5524	0	1.21	49.7369	1	1	0	106.668	44.1564	-41.8638	1	-35.8155	0	-0.64	1	0	1	1	1	0.77	0	0	0					0		1.41		0.77
609	65	1	2	Não	0	0		2020-05-30	170	5	2020-06-27	1.21	49.7369	1	1.79	31.0883	1.4	41.751	1	0.77	85.5524	0	0	1	-16.0562	-7.98584	104.911	0	43.8013	0.58	-0.83	1	1	1	1	1	0.38	1	0	1					0		1.21		0.49
610	44	1	1	Não	0	0		2020-06-12	187	6	2020-07-02	0.43	122.921	0	1.9	32.979	1.88	33.4005	1	0.71	107.456	0	0	0	-72.8278	-89.5208	221.721	0	74.0559	1.47	0	0	0	0	1	2	0.43	1	1	1	0	0	3	3	1		0.43		1.9
615	76	0	3	Não	0	0		2020-06-11	168	5	2020-06-25	0.88	89.1167	0	6.28	8.60104	0.47	107.701	0	0.89	88.8131	0	0	0	20.8538	18.5842	-17.5373	0	-18.8878	5.4	-0.44	1	0	0	1	2	0.44	1	1	1	0	2	3	3	1		0.88		2.35
617	49	1	1	Não	0	0		2020-05-29	172	5	2020-07-24	1.09	62.2767	0	1.09	62.2767	0.81	88.9314	0	1.18	56.6212	1	1	0	42.8005	26.6547	-36.3316	0	-32.3102	0	-0.37	1	0	0	1	2	0.72	0	0	0	0	0	0	0	1		1.09		0.72
625	66	0	3	Não	0	0		2020-06-15	167	5	2020-07-02	1.39	55.9107	1	1.39	55.9107	0.69	102.064	0	0.91	92.953	0	0	0	82.5474	46.1528	-8.92639	0	-9.1106	0	-0.79	1	1	1	1	1	0.6	0	0	0					0		1.39		0.6
626	46	0	3	Não	0	1	7	2020-06-04	98	3	2020-10-05	0.92	103.893	0	0.92	103.893	0.7	115.081	0	1.03	90.7253	0	0	0	10.7684	11.1877	-21.164	0	-24.3557	0	-0.22	0	0	1	1	1	0.7	0	0	0					0		0.92		0.79
631	42	0	2	Não	0	0		2020-06-12	112	3	2020-07-06	0.72	116.98	0	0.72	116.98	0.51	129.82	0	0.96	101.207	0	0	0	10.9758	12.8395	-22.0402	0	-28.6126	0	-0.21	0	0	0	0	0	0.51	0	0	0				0	0		0.72		0.51
633	46	1	2	Não	0	1	9	2020-05-01	193	6	2020-05-25	0.62	111.154	0	7.22	6.5629	3.83	14.0443	1	0.66	109.492	0	0	0	-87.365	-97.1096	679.614	0	95.4473	6.6	0	0	0	0	1	2	0.62	1	1	1	0	0	3	3	1		0.62		7.22
637	73	0	2	Não	0	0		2020-04-25	211	6	2020-06-11	1.49	49.2473	1	1.49	49.2473	0.76	94.9053	0	1.18	65.1549	0	0	0	92.7117	45.658	-31.3474	0	-29.7503	0	-0.75	1	1	0	1	2	0.74	0	0	0	0	0	0	0	1		1.49
638	46	0	2	Não	0	0		2020-06-15	287	9	2020-06-29	1.62	52.6884	1	5.54	12.0482	0.93	102.554	0	0.86	108.145	0	0	0	94.6429	49.8658	5.45113	0	5.59036	3.92	-1.12	1	1	0	1	2	0.5	1	1	1	1	2	3	3	1		1.62		0.73
640	71	0	3	Não	0	0		2020-06-15	173	5	2020-08-02	0.74	96.8702	0	0.82	93.9131	0.82	93.9131	0	0.7	98.5096	0	0	0	-3.05259	-2.95705	4.89437	0	4.59645	0.08	-0.1	0	0	0	1	2	0.64	0	0	0	0	0	0	0	1		0.74		0.64
642	41	0	2	Não	0	1	8	2020-06-17	197	6	2020-07-07	1.38	65.8845	0	1.38	65.8845	0.8	114.024	0	0.63	122.554	0	0	0	73.0661	48.1392	7.48116	0	8.53029	0	-0.75	1	1	1	1	1	0.63	0	0	0					0		1.38		0.63
644	68	0	2	Não	0	0		2020-06-14	203	6	2020-06-26	1.05	77.3185	0	1.05	77.3185	0.86	94.3154	0	0.88	93.6628	0	0	0	21.9829	16.9968	-0.691879	0	-0.652548	0	-0.31	1	0	1	1	1	0.74	0	0	0					0		1.05		0.74
649	48	0	2	Não	0	0		2020-06-13	193	6	2020-07-03	0.98	95.1173	0	0.98	95.1173	0.72	112.696	0	0.87	106.435	0	0	0	18.4806	17.5782	-5.55486	0	-6.26008	0	-0.31	1	0	0	0	0	0.67	0	0	0				0	0		0.98		0.67
657	71	0	3	Não	0	0		2020-06-14	117	3	2020-09-18	0.91	90.1069	0	1.03	77.661	0.92	88.9329	0	0.73	97.269	0	0	0	-1.30293	-1.17403	9.3735	0	8.33613	0.12	-0.06	0	0	0	0	0	0.85	0	0	0				0	0		0.91		0.85
662	51	0	2	Não	0	1	10	2020-06-16	234	7	2020-07-10	2.57	29.3568	1	2.57	29.3568	1.44	58.8292	1	1.05	85.9411	0	0	1	100.394	29.4724	46.0857	0	27.1119	0	-1.18	1	0	1	1	1	1.39	0	0	0					0		2.57		1.39
667	67	0	2	Não	0	0		2020-06-18	89	2	2020-09-13	2.19	32.2017	1	3.68	17.2741	0.48	113.179	0	1.43	53.7042	1		0	251.47	80.9776	-52.5494	1	-59.4751	1.49	-1.92	1	1	1	1	1	0.27	1	0	1					0		2.19		2.71
672	69	0	3	Não	0	0		2020-06-18	228	7	2020-07-13	2.43	28.0726	1	7.6	7.14551	1.65	44.6714	1	0.79	96.1649	0	0	1	59.1281	16.5988	115.272	0	51.4936	5.17	-1.44	1	1	0	1	2	0.99	1	1	1	1	2	3	3	1		2.43		0.99
673	63	0	2	Não	0	0		2020-06-10	180	5	2020-07-16	2.16	33.5638	1	2.16	33.5638	0.58	109.585	0	1.48	52.8326	1		0	226.497	76.0211	-51.7885	1	-56.7524	0	-1.58	1	1	1	1	1	0.58	0	0	0					0	1	2.16		0.71
677	51	1	1	Não	0	0		2020-06-14	201	6	2020-06-24	1.16	57.0802	1	1.16	57.0802	1.01	67.3984	0	0.73	99.5056	0	0	0	18.0766	10.3182	47.638	0	32.1073	0	-0.15	0	0	1	1	1	1.01	0	0	0					0		1.16		1.01
687	78	1	1	Não	0	0		2020-06-17	175	5	2020-07-23	1.52	34.8896	1	1.52	34.8896	1.04	55.0133	1	1.12	50.3322	1		1	57.6784	20.1238	-8.509	0	-4.68108	0	-0.62	1	0	1	1	1	0.9	0	0	0					0		1.52		0.9
697	19	0	2	Não	0	0		2020-06-19	155	5	2020-06-29	0.96	116.771	0	10.95	6.29163	7.31	10.2178	1	0.93	121.306	0	0	0	-91.2497	-106.553	1087.19	0	111.088	9.99	0	0	0	0	0	0	0.96	1	1	1				0	0		0.96		9.28
698	44	0	2	Não	0	0		2020-06-17	227	7	2020-06-26	1.35	66.3949	0	1.35	66.3949	0.5	128.984	0	0.92	105.194	0	0	0	94.2682	62.5893	-18.4445	0	-23.7905	0	-0.91	1	1	0	1	2	0.44	0	0	0	0	0	0	0	1		1.35		0.75
701	59	0	2	Não	0	0		2020-06-19	209	6	2020-07-14	0.89	98.7175	0	2.05	36.6366	0.82	101.19	0	0.98	88.8277	0	0	0	2.50475	2.47263	-12.217	0	-12.3624	1.16	-0.07	0	0	1	1	1	0.82	1	0	1					0		0.89		2.05
702	41	0	2	Não	0	0		2020-06-20	200	6	2020-06-25	0.99	98.1467	0	1.23	75.6401	1.18	79.5023	0	1.08	88.4157	0	0	0	-18.9965	-18.6444	11.2116	0	8.91344	0.24	0	0	0	0	1	2	0.99	0	0	0	0	0	0	0	1		0.99		1.23
703	37	1	3	Não	0	1	4	2020-06-15	221	7	2020-07-03	1.06	69.3877	0	1.06	69.3877	0.61	118.015	0	0.88	86.7501	0	0	0	70.0801	48.6269	-26.4921	0	-31.2645	0	-0.45	1	0	0	1	2	0.61	0	0	0	0	0	3	3	1		1.06		0.75
705	53	0	1	Não	0	0		2020-06-21	206	6	2020-06-30	0.7	110.178	0	1.16	75.3141	0.8	105.824	0	0.93	98.1853	0	0	0	-3.95242	-4.35471	-7.21807	0	-7.63843	0.46	0	0	0	0	0	0	0.7	1	0	1				0	0		0.7		1.16
707	49	0	1	Não	0	0		2020-06-22	234	7	2020-07-10	1.24	71.2728	0	1.24	71.2728	0.78	109.322	0	1.25	70.5892	0	0	0	53.3853	38.0492	-35.4301	0	-38.7329	0	-0.46	1	0	1	1	1	0.78	0	0	0					0		1.24		0.86
712	34	1	2	Não	0	0		2020-06-19	244	8	2020-06-30	0.6	120.717	0	0.6	120.717	0.51	125.539	0	0.66	117.976	0	0	0	3.99442	4.82195	-6.02457	0	-7.56319	0	-0.09	0	0	0	1	2	0.51	0	0	0	1	0	0	1	1		0.6		0.51
713	46	1	2	Não	0	0		2020-06-19	204	6	2020-06-23	1.19	57.1063	1	1.19	57.1063	0.73	102.649	0	1.19	57.1063	1	1	0	79.75	45.5423	-44.3672	1	-45.5423	0	-0.46	1	0	1	1	1	0.73	0	0	0					0		1.19		0.76
715	75	0	2	Não	0	0		2020-06-18	181	5	2020-07-16	1.65	43.0351	1	1.65	43.0351	0.92	86.7478	0	1.57	45.6798	1	1	0	101.574	43.7127	-47.3418	1	-41.068	0	-0.73	1	0	1	1	1	0.92	0	0	0					0		1.65		1.19
719	67	0	999	Não	0	1	1	2020-06-19	238	7	2020-07-07	1.12	72.0029	0	1.12	72.0029	0.51	111.126	0	1.36	57.0381	1	1	0	54.3354	39.1231	-48.6726	1	-54.0879	0	-0.61	1	1	0	1	2	0.51	0	0	0	0	0	3	3	1		1.12		0.51
727	67	0	1	Não	0	0		2020-06-20	184	6	2020-07-13	1.32	59.1185	1	1.32	59.1185	0.49	112.477	0	1.06	76.921	0	0	0	90.2566	53.3583	-31.6117	0	-35.5558	0	-0.83	1	1	1	1	1	0.49	0	0	0					0		1.32		0.6
728	52	0	3	Não	0	1	26	2020-06-15	134	4	2020-08-24	1.33	64.3139	0	1.33	64.3139	0.62	115.005	0	1.04	86.3947	0	0	0	78.8175	50.6906	-24.8771	0	-28.6098	0	-0.82	1	1	1	1	1	0.51	0	0	0					0		1.33		1.17
738	40	1	1	Não	0	0		2020-04-07	287	9	2020-04-17	0.54	119.286	0	7.83	6.18062	1.7	38.6374	1	0.69	112.444	0	0	0	-67.6095	-80.6489	191.023	0	73.8062	7.29	0	0	0	0	1	2	0.54	1	1	1	0	2	3	3	1		0.54		3.14
740	64	0	3	Não	0	1	14	2020-03-31	218	7	2020-04-26	6.61	8.71511	1	7.2	7.86531	1.36	58.1123	1	1.99	36.8037	1		1	566.799	49.3972	-36.668	0	-21.3086	0.59	-5.25	1	1	0	1	2	1.36	1	0	1	1	0	0	3	1		6.61		2.36
743	64	1	2	Não	0	0		2020-04-01	290	9	2020-04-27	1.2	50.5481	1	1.24	48.5977	1.24	48.5977	1	0.69	96.8524	0	0	1	-3.85837	-1.95033	99.2941	0	48.2547	0.04	-0.54	1	0	0	1	2	0.66	0	0	0	0	0	0	0	1		1.2		0.66
746	44	1	3	Não	0	1	2	2020-04-02	302	9	2020-04-27	1.86	33.8319	1	9	5.10095	0.87	84.2014	0	0.82	90.3994	0	0	0	148.881	50.3694	7.36098	0	6.19805	7.14	-0.99	1	1	0	1	2	0.87	1	1	1	1	2	3	3	1		1.86		0.91
749	64	0	2	Não	0	1	4	2020-06-22	199	6	2020-08-17	1.59	48.1768	1	1.59	48.1768	0.74	101.181	0	1.24	64.9245	0	0	0	110.019	53.0037	-35.833	0	-36.256	0	-0.85	1	1	0	1	2	0.74	0	0	0	0	0	0	0	1		1.59		0.74
754	57	1	2	Não	0	0		2020-06-05	224	7	2020-06-26	0.96	69.0087	0	0.96	69.0087	0.68	101.519	0	0.64	103.013	0	0	0	47.1099	32.5099	1.47178	0	1.49413	0	-0.33	1	0	0	0	0	0.63	0	0	0				0	0		0.96		0.63
756	33	1	2	Não	0	0		2020-06-19	124	4	2020-07-10	0.94	82.1675	0	0.94	82.1675	0.58	122.467	0	0.59	121.963	0	0	0	49.0453	40.2993	-0.411128	0	-0.503495	0	-0.46	1	0	1	1	1	0.48	0	0	0					0		0.94		0.48
757	32	0	2	Não	0	0		2020-05-26	297	9	2020-06-16	0.96	107.701	0	4.02	19.3142	0.88	117.167	0	0.82	119.692	0	0	0	8.78824	9.46506	2.15555	0	2.52559	3.06	-0.08	0	0	1	1	1	0.88	1	1	1					0		0.96		2.21
765	60	0	3	Não	0	0		2020-04-04	215	7	2020-04-23	0.7	105.485	0	3.89	16.8803	1.31	62.3151	0	1.12	75.2068	0	0	0	-40.925	-43.1696	20.688	0	12.8917	3.19	0	0	0	0	1	2	0.7	1	1	1	0	0	3	3	1		0.7		2.17
768	40	0	3	Não	0	0		2020-06-18	140	4	2020-06-25	0.82	113.883	0	1.08	88.9673	0.5	132.233	0	0.83	113.467	0	0	0	16.1135	18.3505	-14.1921	0	-18.7666	0.26	-0.38	1	0	0	1	2	0.44	0	0	0	0	0	0	0	1		0.82		1.06
769	42	0	4	Não	0	0		2020-04-05	283	9	2020-04-14	0.78	114.186	0	1.06	89.8607	1.06	89.8607	0	1.06	89.8607	0	0	0	-21.3035	-24.3257	0	0	0	0.28	0	0	0	0	1	2	0.78	0	0	0	1	0	0	1	1		0.78		0.96
778	51	0	2	Não	0	0		2020-06-23	215	7	2020-08-05	0.74	109.701	0	1.07	84.0171	1.07	84.0171	0	0.8	107.148	0	0	0	-23.4126	-25.6839	27.5315	0	23.1312	0.33	0	0	0	0	0	0	0.74	1	0	1				0	0		0.74		0.97
784	60	0	3	Não	0	0		2020-05-02	279	9	2020-05-15	1.39	58.0365	1	1.39	58.0365	0.9	97.775	0	0.94	92.8037	0	0	0	68.4716	39.7385	-5.0844	0	-4.97128	0	-0.49	1	0	1	1	1	0.9	0	0	0					0		1.39		0.9
789	75	0	3	Não	0	0		2020-06-21	196	6	2020-08-12	1.07	72.3674	0	1.07	72.3674	0.75	94.1078	0	1.05	74.0247	0	0	0	30.0416	21.7403	-21.3405	0	-20.0831	0	-0.32	1	0	0	0	0	0.75	0	0	0				0	0		1.07		0.85
798	62	0	1	Não	0	0		2020-06-22	230	7	2020-07-01	1.45	54.4848	1	1.45	54.4848	0.87	97.5601	0	1.11	75.0809	0	0	0	79.0594	43.0753	-23.0414	0	-22.4792	0	-0.76	1	1	1	1	1	0.69	0	0	0					0		1.45		0.74
799	36	1	1	Não	1	1	16	2020-06-23	132	4	2020-07-10	13.83	3.20157	1	13.83	3.20157	0.82	95.0109	0	5.88	8.93506	1	1	0	2867.63	91.8094	-90.5958	1	-86.0759	0	-13.26	1	1	1	1	1	0.57	0	0	1					0		13.83		0.75
801	28	0	3	Não	0	0		2020-04-06	283	9	2020-04-18	0.79	124.096	0	0.86	120.955	0.79	124.096	0	0.93	114.702	0	0	0	0	0	-7.56986	0	-9.3939	0.07	-0.14	0	0	0	0	0	0.65	0	0	0				0	0		0.79		0.78
804	52	1	2	Não	0	0		2020-04-08	234	7	2020-05-15	0.54	110.708	0	1.74	34.8719	0.63	106.67	0	0.85	82.3818	0	0	0	-3.64687	-4.03737	-22.7698	0	-24.2886	1.2	0	0	0	0	1	2	0.54	1	1	1	1	2	3	3	1		0.54		0.75
807	54	1	2	Não	0	1	10	2020-04-09	281	9	2020-06-18	0.68	103.43	0	0.68	103.43	0.35	121.384	0	0.83	83.7218	0	0	0	17.3584	17.9539	-31.0275	0	-37.6626	0	-0.42	1	1	0	1	2	0.26	0	0	0	0	0	0	0	1		0.68		0.26
808	71	1	1	Não	0	0		2020-04-09	204	6	2020-04-20	1.77	30.3562	1	1.77	30.3562	0.61	95.5216	0	0.81	77.5591	0	0	0	214.669	65.1654	-18.8046	0	-17.9624	0	-1.16	1	1	1	1	1	0.61	0	0	0					0		1.77		1.3
811	62	0	2	Não	0	0		2020-04-09	256	8	2020-04-30	1.57	49.5265	1	1.57	49.5265	0.96	89.3699	0	1.13	73.4891	0	0	0	80.4488	39.8435	-17.7698	0	-15.8809	0	-0.64	1	0	1	1	1	0.93	0	0	0					0		1.57		0.93
813	67	1	1	Não	0	0		2020-06-12	179	5	2020-08-27	1.25	47.2419	1	1.25	47.2419	0.78	83.1966	0	0.56	99.967	0	0	0	76.1078	35.9547	20.1576	0	16.7704	0	-0.47	1	0	1	1	1	0.78	0	0	0					0		1.25		0.82
814	50	0	3	Não	0	1	19	2020-06-23	218	7	2020-07-27	1.1	81.782	0	1.34	64.5362	0.87	105.12	0	0.82	107.016	0	0	0	28.5365	23.3378	1.80358	0	1.89591	0.24	-0.32	1	0	1	1	1	0.78	0	0	0					0		1.1		1.34
816	45	0	1	Não	0	0		2020-06-22	179	5	2020-07-16	0.74	113.872	0	0.96	99.3364	0.84	109.595	0	0.81	110.806	0	0	0	-3.75556	-4.27653	1.10436	0	1.21032	0.22	0	0	0	0	1	2	0.74	0	0	0	1	0	0	1	1		0.74		0.79
831	62	1	3	Não	0	0		2020-06-29	217	7	2020-07-07	0.75	89.9602	0	2.89	17.8257	1.12	55.5984	1	0.98	65.2609	0	0	0	-38.1967	-34.3618	17.379	0	9.66244	2.14	0	0	0	0	0	0	0.75	1	1	1				0	0		0.75		2.18
837	77	0	2	Não	0	0		2020-06-24	192	6	2020-07-13	1	77.5179	0	1	77.5179	0.56	101.517	0	0.96	81.4097	0	0	0	30.9596	23.9992	-19.8069	0	-20.1074	0	-0.49	1	0	0	1	2	0.51	0	0	0	0	0	0	0	1		1		0.75
840	43	0	2	Não	0	0		2020-04-15	337	11	2020-04-23	2.06	40.2342	1	2.06	40.2342	0.56	125.422	0	0.76	114.372	0	0	0	211.73	85.1877	-8.81003	0	-11.0497	0	-1.5	1	1	1	1	1	0.56	0	0	0					0		2.06		0.85
844	70	0	3	Não	0	1	20	2020-04-09	277	9	2020-05-11	5.9	9.62247	1	5.9	9.62247	0.63	102.329	0	1.96	36.1078	1	1	0	963.437	92.7064	-64.7139	1	-66.221	0	-5.28	1	1	1	1	1	0.62	0	0	0					0		5.9		1.04
846	71	1	3	Não	0	0		2020-04-09	267	8	2020-05-04	1	60.2303	0	1	60.2303	0.98	61.7083	0	0.74	86.4444	0	0	0	2.45395	1.47802	40.0855	0	24.7361	0	-0.02	0	0	0	1	2	0.98	0	0	0	1	0	0	1	1		1		0.98
853	67	0	2	Não	0	0		2020-06-08	143	4	2020-06-27	0.78	97.7439	0	1.12	72.0029	1.12	72.0029	0	0.7	100.991	0	0	0	-26.3351	-25.7409	40.2595	0	28.988	0.34	0	0	0	0	0	0	0.78	1	0	1				0	0		0.78		0.96
856	55	1	3	Não	0	1	33	2020-04-03	192	6	2020-05-19	7.44	5.98609	1	7.44	5.98609	0.92	73.5336	0	5.48	8.63962	1		0	1128.41	67.5475	-88.2508	1	-64.894	0	-6.52	1	1	1	1	1	0.92	0	0	0					0		7.44		1.47
860	82	0	4	Não	0	0		2020-04-06	202	6	2020-04-18	1.34	52.8897	1	1.51	45.8273	1.2	60.3781	0	1.09	67.7618	0	0	0	14.1585	7.48839	12.2292	0	7.38373	0.17	-0.21	0	0	1	1	1	1.13	0	0	0					0		1.34		1.51
863	70	0	2	Não	0	0		2020-04-09	206	6	2020-05-04	0.57	105.469	0	1.02	79.0658	0.87	92.8248	0	0.7	99.1241	0	0	0	-11.9885	-12.6442	6.78622	0	6.2993	0.45	0	0	0	0	1	2	0.57	1	0	1	0	0	0	0	1		0.57		1.02
865	64	0	3	Não	0	0		2020-04-15	260	8	2020-04-29	0.84	97.3807	0	1.12	73.359	1.12	73.359	0	1.07	77.4915	0	0	0	-24.6678	-24.0217	5.63336	0	4.13258	0.28	0	0	0	0	0	0	0.84	0	0	0				0	0		0.84		0.91
876	48	0	3	Não	0	0		2020-04-17	272	8	2020-05-27	0.71	113.173	0	1.24	71.7175	1.11	81.9112	0	1.45	59.4414	1	1	0	-27.6227	-31.2614	-27.4319	0	-22.4698	0.53	0	0	0	0	1	2	0.71	1	0	1	1	0	0	1	1		0.71		1.17
877	39	0	3	Não	0	0		2020-06-26	197	6	2020-07-30	1.08	89.5224	0	1.08	89.5224	0.7	120.202	0	0.96	103.113	0	0	0	34.27	30.6794	-14.2165	0	-17.0884	0	-0.61	1	1	0	0	0	0.47	0	0	0				0	0		1.08		0.5
878	63	1	3	Não	0	0		2020-04-17	282	9	2020-06-02	0.61	100.394	0	0.61	100.394	0.52	104.332	0	0.57	102.049	0	0	0	3.92205	3.93751	-2.18826	0	-2.28306	0	-0.09	0	0	0	0	0	0.52	0	0	0				0	0		0.61
886	43	0	1	Sim	0	1	66	2020-06-25	100	3	2020-09-01	14.69	3.80899	1	14.69	3.80899	2.07	40.0011	1	7.14	9.05312	1	1	1	950.175	36.1921	-77.3678	1	-30.948	0	-12.71	1	1	1	1	1	1.98	0	0	1					0		14.69		2.49
894	34	0	3	Não	0	0		2020-04-21	299	9	2020-05-02	0.78	120.011	0	2.31	37.0861	1.01	100.083	0	0.88	115.718	0	0	0	-16.6056	-19.9287	15.6224	0	15.6354	1.53	0	0	0	0	1	2	0.78	1	1	1	0	0	0	0	1		0.78		1.63
897	58	0	3	Sim	0	0		2020-05-19	189	6	2020-06-12	1.77	43.9696	1	1.77	43.9696	1.09	78.67	0	1.34	61.4038	0	0	0	78.9189	34.7003	-21.9476	0	-17.2662	0	-0.68	1	0	0	1	2	1.09	0	0	0	1	0	0	1	1		1.77		1.41
899	39	0	2	Não	0	0		2020-06-08	182	5	2020-06-18	1.75	50.1643	1	1.87	46.3266	0.92	108.516	0	2.13	39.6264	1	1	0	116.322	58.352	-63.4834	1	-68.8898	0.12	-1.31	1	1	1	1	1	0.44	0	0	0					0		1.75		0.87
903	50	1	3	Não	0	0		2020-04-13	296	9	2020-04-26	0.82	87.0882	0	1.23	53.5365	1.23	53.5365	1	0.76	95.4025	0	0	0	-38.5261	-33.5517	78.2009	0	41.866	0.41	0	0	0	0	1	2	0.82	1	0	1	0	0	0	0	1		0.82		1.04
905	46	0	3	Não	0	0		2020-06-27	258	8	2020-07-08	0.88	107.396	0	0.88	107.396	0.88	107.396	0	0.86	108.145	0	0	0	0	0	0.696699	0	0.748229	0	-0.06	0	0	0	1	2	0.82	0	0	0	1	0	0	1	1		0.88		0.82
912	42	0	3	Sim	0	1	11	2020-04-13	207	6	2020-05-04	4.34	16.5558	1	4.34	16.5558	1.03	93.0106	0	0.98	98.7338	0	0	0	461.802	76.4548	6.15327	0	5.72319	0	-3.37	1	1	1	1	1	0.97	0	0	0					0		4.34		0.97
919	46	0	3	Não	0	0		2020-05-30	304	10	2020-06-09	0.66	117.144	0	0.98	96.3079	0.98	96.3079	0	0.6	120.565	0	0	0	-17.787	-20.8364	25.1872	0	24.2572	0.32	0	0	0	0	1	2	0.66	1	0	1	1	0	0	1	1		0.66		0.76
920	31	0	1	Não	0	0		2020-04-22	351	11	2020-04-26	0.5	139.846	0			0.82	120.439	0	1.93	46.8791	1	1	0			-61.0764	1							1										1		0.5		0.69
926	73	1	3	Sim	0	0		2020-04-25	160	5	2020-06-04	1.35	41.4966	1	1.35	41.4966	0.64	93.2555	0	1.24	45.9523	1	1	0	124.731	51.7589	-50.7243	1	-47.3033	0	-0.71	1	1	1	1	1	0.64	0	0	0					0		1.35		0.64
927	52	0	2	Não	0	0		2020-04-17	216	7	2020-04-29	1.1	80.7711	0	2.4	31.6719	1.08	82.5693	0	1.01	89.4832	0	0	0	2.22632	1.79822	8.37344	0	6.91389	1.3	-0.12	0	0	1	1	1	0.98	1	0	1					0		1.1		1.71
931	47	0	2	Não	0	0		2020-04-28	175	5	2020-05-18	0.65	116.956	0	1.05	88.1059	1.05	88.1059	0	0.86	107.474	0	0	0	-24.6675	-28.8501	21.9829	0	19.3682	0.4	0	0	0	0	0	0	0.65	1	0	1				0	0		0.65		0.93
933	69	0	1	Não	0	0		2020-04-05	292	9	2020-04-18	0.91	91.2347	0	1.01	80.5052	1	81.4723	0	1.27	61.1569	0	0	0	-10.7004	-9.76245	-24.9353	0	-20.3154	0.1	0	0	0	0	1	2	0.91	0	0	0	0	0	0	0	1		0.91		1.01
935	84	1	3	Não	0	0		2020-04-30	323	10	2020-05-13	0.97	57.6203	1	2.2	21.5672	0.68	85.8259	0	1	55.5523	1		0	48.9507	28.2055	-35.2733	0	-30.2736	1.23	-0.41	1	0	0	0	0	0.56	1	0	1				0	0		0.97		0.56
936	76	1	3	Não	0	0		2020-05-01	272	8	2020-05-13	0.78	78.6677	0	0.78	78.6677	0.5	97.1425	0	0.51	96.68	0	0	0	23.4846	18.4748	-0.476106	0	-0.462501	0	-0.37	1	0	0	0	0	0.41	0	0	0				0	0		0.78		0.41
944	54	0	3	Não	0	0		2020-04-24	199	6	2020-06-19	0.87	102.537	0	1.42	58.719	1.11	78.911	0	0.84	103.629	0	0	0	-23.0414	-23.626	31.3244	0	24.7184	0.55	0	0	0	1	1	1	0.87	1	0	1					0	1	0.87		1.04
952	59	0	3	Não	0	0		2020-06-24	259	8	2020-07-07	1.02	84.6642	0	4.35	14.8536	1.52	52.4575	1	0.94	93.3827	0	0	0	-38.0405	-32.2067	78.0159	0	40.9252	3.33	0	0	0	1	1	1	1.02	1	1	1					0		1.02		1.44
957	56	1	2	Não	0	0		2020-06-26	194	6	2020-07-11	0.85	80.3577	0	0.97	68.581	0.97	68.581	0	0.72	98.0689	0	0	0	-14.6553	-11.7766	42.9971	0	29.4878	0.12	-0.2	0	0	0	1	2	0.65	0	0	0	1	0	0	1	1		0.85		0.88
962	81	1	2	Não	0	0		2020-05-27	156	5	2020-06-10	1	56.5985	1	9.01	4.04702	6.83	5.64287	1	0.99	57.2852	1		1	-90.03	-50.9556	915.179	0	51.6424	8.01	0	0	0	0	1	2	1	1	1	1	0	0	3	3	1		1		6.16
970	71	0	2	Não	0	0		2020-04-14	200	6	2020-05-01	1.16	67.3377	0	2.41	28.0019	1.29	59.2789	1	1.21	64.0126	0	0	0	-11.9677	-8.05879	7.98544	0	4.73368	1.25	0	0	0	1	1	1	1.16	1	0	1					0		1.16		2.41
972	61	1	2	Não	0	0		2020-05-16	153	5	2020-06-18	0.92	70.8402	0	0.92	70.8402	0.71	96.6752	0	0.63	100.864	0	0	0	36.4694	25.835	4.33257	0	4.18852	0	-0.21	0	0	0	1	2	0.71	0	0	0	0	0	0	0	1		0.92		0.71
979	60	1	5	Não	0	0		2020-05-29	266	8	2020-06-19	0.8	84.2982	0	0.85	78.3833	0.71	97.2783	0	0.69	99.292	0	0	0	15.3979	12.9802	2.07006	0	2.01372	0.05	-0.09	0	0	0	1	2	0.71	0	0	0	0	0	0	0	1		0.8		0.85
983	41	0	2	Não	0	0		2020-05-15	289	9	2020-05-27	0.69	119.233	0	1.48	60.5793	1.48	60.5793	0	0.75	116.268	0	0	0	-49.1925	-58.6536	91.9269	0	55.6886	0.79	0	0	0	0	0	0	0.69	1	0	1				0	0		0.69		1.11
984	57	0	3	Não	0	0		2020-05-08	276	9	2020-05-16	0.94	94.5515	0	1.33	62.3448	0.94	94.5515	0	0.99	88.8505	0	0	0	0	0	-6.02958	0	-5.70105	0.39	0	0	0	0	0	0	0.94	1	0	1				0	0		0.94		1.33
985	60	0	3	Não	0	0		2020-04-30	301	9	2020-05-11	0.93	94.0025	0	0.93	94.0025	0.72	104.591	0	1.02	84.1393	0	0	0	11.2642	10.5886	-19.5541	0	-20.4518	0	-0.33	1	0	0	1	2	0.6	0	0	0	1	0	0	1	1		0.93		0.74
989	39	1	3	Não	0	0		2020-06-24	151	4	2020-07-06	0.62	116.1	0	4.23	13.0208	2.89	20.5669	1	0.76	102.158	0	0	0	-82.2851	-95.5329	396.708	0	81.5907	3.61	0	0	0	0	1	2	0.62	1	1	1	0	2	3	3	1		0.62		3.79
992	39	1	2	Não	0	0		2020-06-24	141	4	2020-07-02	0.82	93.2547	0	3.08	19.054	0.89	84.5238	0	0.87	86.8609	0	0	0	-9.36235	-8.73083	2.76492	0	2.33702	2.26	-0.33	1	0	0	0	0	0.49	1	1	1				0	0		0.82		0.97
999	50	0	3	Não	0	1	7	2020-04-04	188	6	2020-05-06	0.68	113.24	0	0.68	113.24	0.68	113.24	0	0.82	107.016	0	0	0	0	0	-5.49693	0	-6.22475	0	0	0	0	0	1	2	0.68	0	0	0	0	0	0	0	1		0.68		0.68
1002	62	0	2	Não	0	0		2020-06-17	104	3	2020-07-10	1.26	64.487	0	2.19	33.2188	2.19	33.2188	1	1.41	56.3448	1	1	0	-48.4876	-31.2682	69.6172	0	23.126	0.93	0	0	0	0	1	2	1.26	1	0	1	0	0	0	0	1		1.26		2.17
1009	63	0	2	Não	0	0		2020-05-12	186	6	2020-05-30	1.33	60.0612	0	1.33	60.0612	0.6	108.469	0	1.28	62.8874	0	0	0	80.597	48.4075	-42.0225	1	-45.5813	0	-0.73	1	1	1	1	1	0.6	0	0	0					0		1.33		0.65
1021	52	0	2	Sim	0	0		2020-04-29	285	9	2020-05-21	2.25	34.2222	1	2.25	34.2222	0.95	96.3072	0	1.12	79.0433	0	0	0	181.417	62.085	-17.9258	0	-17.2638	0	-1.3	1	1	0	0	0	0.95	0	0	0				0	0		2.25		0.95
1026	53	0	2	Não	0	0		2020-04-28	263	8	2020-05-18	0.93	98.1853	0	0.93	98.1853	0.75	107.907	0	0.98	92.205	0	0	0	9.9009	9.72123	-14.551	0	-15.7015	0	-0.3	1	0	0	0	0	0.63	0	0	0				0	0		0.93		0.67
1028	37	1	3	Não	0	1	18	2020-04-29	88	2	2020-09-18	1.09	67.1023	0	5.88	8.87966	0.51	123.218	0	1.08	67.8486	0	0	0	83.6278	56.1162	-44.9364	1	-55.3699	4.79	-0.62	1	1	1	1	1	0.47	1	1	1					0		1.09		0.96
1032	54	1	1	Não	0	0		2020-04-27	291	9	2020-05-09	1	66.9472	0	7.8	5.69139	1.54	39.8756	1	0.97	69.4394	0	0	0	-40.4372	-27.0716	74.1401	0	29.5638	6.8	0	0	0	1	1	1	1	1	1	1					0		1		6.25
1044	63	1	2	Não	0	0		2020-04-18	262	8	2020-05-19	0.78	85.2922	0	8.02	5.20492	1.4	42.2736	1	0.81	81.5157	0	0	0	-50.4367	-43.0186	92.8287	0	39.242	7.24	0	0	0	0	1	2	0.78	1	1	1	0	0	3	3	1		0.78		2.24
1054	73	0	1	Não	0	0		2020-06-09	265	8	2020-06-20	0.93	86.7014	0	2.28	29.5586	0.69	97.7155	0	1.09	71.6628	0	0	0	12.7035	11.0141	-26.6618	0	-26.0527	1.35	-0.29	0	0	0	1	2	0.64	1	0	1	0	0	0	0	1		0.93		0.98
1055	75	0	3	Sim	0	0		2020-05-27	218	7	2020-06-04	2	34.1639	1	4.55	12.7406	0.74	94.49	0	1.66	42.7242	1		0	176.578	60.3261	-54.7844	1	-51.7658	2.55	-1.26	1	1	0	1	2	0.74	1	0	1	0	0	0	0	1		2		4.55
1056	37	1	1	Não	0	0		2020-06-09	299	9	2020-06-18	0.7	114.165	0	0.7	114.165	0.37	133.126	0	0.69	114.561	0	0	0	16.609	18.9616	-13.9454	0	-18.565	0	-0.44	1	1	0	1	2	0.26	0	0	0	0	0	0	0	1		0.7		0.33
1065	42	1	1	Não	0	0		2020-06-17	278	9	2020-06-25	0.77	98.7087	0	2.98	19.4574	2.89	20.1868	1	0.87	85.2552	0	0	0	-79.5491	-78.5219	322.332	0	65.0685	2.21	0	0	0	0	1	2	0.77	1	1	1	0	0	3	3	1		0.77		2.98
1066	44	1	3	Não	0	0		2020-04-15	272	8	2020-05-02	0.55	115.842	0	1.51	43.448	0.73	103.933	0	0.58	114.369	0	0	0	-10.2801	-11.9086	10.0404	0	10.4353	0.96	0	0	0	1	1	1	0.55	1	1	1					0	1	0.55		1.51
1068	37	1	1	Não	0	0		2020-05-15	182	5	2020-07-15	0.6	118.486	0	0.72	110.37	0.72	110.37	0	0.57	119.959	0	0	0	-6.84965	-8.11586	8.68864	0	9.58963	0.12	0	0	0	0	1	2	0.6	0	0	0	0	0	0	0	1		0.6		0.72
1069	42	0	3	Não	0	1	10	2020-04-16	226	7	2020-05-05	1.78	48.2429	1	1.78	48.2429	0.74	116.016	0	1.3	70.3404	0	0	0	140.484	67.7735	-39.3703	0	-45.6759	0	-1.17	1	1	1	1	1	0.61	0	0	0					0		1.78		0.69
1076	61	0	2	Não	0	0		2020-06-16	241	7	2020-07-13	0.81	100.31	0	2.42	29.651	0.98	87.7297	0	0.92	94.6395	0	0	0	-12.5417	-12.5806	7.87626	0	6.90982	1.61	0	0	0	0	0	0	0.81	1	1	1				0	0		0.81		1.53
1079	30	0		Não	0	0		2020-04-23	251	8	2020-05-01	0.89	118.229	0	7.89	8.70676	0.77	123.515	0	0.89	118.229	0	0	0	4.47096	5.28597	-4.27962	0	-5.28597	7	-0.12	0	0	0	0	0	0.77	1	1	1				0	0		0.89		1.28
1084	45	0	2	Não	0	0		2020-05-09	231	7	2020-05-25	1.01	93.4649	0	1.56	55.4734	0.7	115.799	0	0.86	108.819	0	0	0	23.8957	22.3341	-6.02744	0	-6.97971	0.55	-0.37	1	0	0	1	2	0.64	1	0	1	0	0	0	0	1		1.01		1.56
1091	49	1	1	Não	0	0		2020-04-21	184	6	2020-07-08	0.93	75.3455	0	13.12	3.14569	10.34	4.18613	1	1.06	64.3977	0	0	0	-94.4441	-71.1594	1438.36	0	60.2115	12.19	0	0	0	0	1	2	0.93	1	1	1	0	0	3	3	1		0.93		12.66
1095	33	0	1	Não	0	1	34	2020-04-14	136	4	2020-06-22	1.73	52.7948	1	1.73	52.7948	0.67	126.433	0	0.83	118.515	0	0	0	139.481	73.6386	-6.26258	0	-7.91799	0	-1.06	1	1	1	1	1	0.67	0	0	0					0		1.73		0.67
1096	72	0	2	Não	0	0		2020-06-09	245	8	2020-07-06	1.55	47.2616	1	1.55	47.2616	0.76	95.4974	0	0.74	96.2696	0	0	0	102.061	48.2357	0.808633	0	0.772223	0	-0.92	1	1	0	1	2	0.63	0	0	0	0	0	0	0	1		1.55		1.13
1102	55	1	3	Não	0	0		2020-05-10	196	6	2020-06-24	0.46	112.943	0	15.01	2.57854	7.87	5.59579	1	0.55	108.182	0	0	0	-95.0455	-107.347	1833.27	0	102.586	14.55	0	0	0	0	0	0	0.46	1	1	1				0	0		0.46		15.01
1107	59	1	3	Não	0	0		2020-04-16	267	8	2020-05-07	0.9	73.6438	0	5.27	8.8319	0.73	94.6759	0	1.05	61.2068	0	0	0	28.5593	21.0322	-35.3512	0	-33.4691	4.37	-0.2	0	0	0	0	0	0.7	1	1	1				0	0		0.9		0.7
1110	72	0	3	Não	0	0		2020-06-06	208	6	2020-06-18	1.37	54.8078	1	1.55	47.2616	0.86	91.998	0	1.22	62.9905	0	0	0	67.8558	37.1903	-31.5306	0	-29.0075	0.18	-0.51	1	0	0	1	2	0.86	0	0	0	0	0	0	0	1		1.37		1.13
1113	69	0	1	Não	0	1	5	2020-04-27	318	10	2020-05-22	0.97	84.5053	0	0.97	84.5053	0.81	95.4416	0	1.15	68.8926	0	0	0	12.9416	10.9363	-27.817	0	-26.549	0	-0.44	1	0	0	1	2	0.53	0	0	0	0	0	0	0	1		0.97		0.53
1122	57	0	2	Não	0	0		2020-04-17	209	6	2020-05-16	0.63	110.946	0	1.54	52.2874	1.53	52.6978	1	0.83	102.082	0	0	0	-52.5014	-58.2481	93.7128	0	49.3846	0.91	0	0	0	0	1	2	0.63	1	0	1	0	2	0	2	1		0.63		1.54
1125	59	0	3	Não	0	1	19	2020-04-20	235	7	2020-05-22	0.92	95.824	0	4.68	13.6058	1.31	62.7039	0	0.96	91.053	0	0	0	-34.5635	-33.1202	45.2112	0	28.3492	3.76	0	0	0	1	1	1	0.92	1	1	1					0	1	0.92		1.42
1127	70	0	3	Não	0	0		2020-04-28	319	10	2020-05-15	1	80.9671	0	7.79	6.89388	2.27	30.2746	1	1.07	74.6532	0	0	0	-62.6088	-50.6926	146.587	0	44.3786	6.79	0	0	0	0	1	2	1	1	1	1	1	2	3	3	1		1		1
1131	81	1	1	Não	0	0		2020-03-30	219	7	2020-04-22	1.6	32.2004	1	1.6	32.2004	0.49	94.6278	0	1.21	45.0259	1		0	193.872	62.4274	-52.4179	1	-49.6019	0	-1.22	1	1	0	1	2	0.38	0	0	0	0	0	0	0	1		1.6		0.63
1133	68	1	2	Não	0	0		2020-04-01	220	7	2020-05-12	2.25	23.1899	1	5.46	8.00363	2.56	19.8623	1	0.69	94.4727	0	0	1	-14.3493	-3.32758	375.638	0	74.6104	3.21	-1.28	1	1	0	1	2	0.97	1	0	1	0	0	0	0	1		2.25		1.36
1143	59	0	2	Não	0	0		2020-04-08	204	6	2020-04-27	1.13	74.8731	0	1.97	38.4291	1.17	71.812	0	0.89	98.7175	0	0	0	-4.08841	-3.06112	37.4667	0	26.9056	0.84	-0.29	0	0	1	1	1	0.84	1	0	1					0		1.13		1.97
1148	44	1	2	Não	0	1	31	2020-04-18	285	9	2020-06-10	0.76	99.0298	0	0.76	99.0298	0.51	117.969	0	0.92	78.7402	0	0	0	19.125	18.9394	-33.2536	0	-39.229	0	-0.25	0	0	0	1	2	0.51	0	0	0	0	0	0	0	1		0.76		0.51
1151	60	1	3	Não	0	1	21	2020-04-20	279	9	2020-05-30	0.62	101.885	0	3.44	14.6439	0.46	109.484	0	0.7	98.9483	0	0	0	7.45874	7.59935	-9.6234	0	-10.5361	2.82	-0.24	0	0	0	1	2	0.38	1	1	1	0	0	3	3	1		0.62		0.44
1152	84	1	3	Não	0	1	12	2020-04-21	174	5	2020-05-23	2.14	22.2949	1	2.14	22.2949	0.39	98.131	0	0.97	57.6203	1	1	0	340.15	75.8361	-41.2822	1	-40.5107	0	-1.84	1	1	1	1	1	0.3	0	0	0					0		2.14		0.44
1153	40	1	1	Não	0	0		2020-04-23	284	9	2020-05-04	0.53	119.825	0	2.56	23.6406	1.11	64.4405	0	0.59	116.767	0	0	0	-46.2211	-55.3843	81.2021	0	52.327	2.03	0	0	0	0	1	2	0.53	1	1	1	0	0	3	3	1		0.53		2.56
1154	66	1	2	Não	0	0		2020-04-23	251	8	2020-05-08	0.58	99.7436	0	2.26	23.3555	0.81	80.0088	0	0.54	101.476	0	0	0	-19.7855	-19.7347	26.8312	0	21.4673	1.68	0	0	0	0	0	0	0.58	1	1	1				0	0		0.58		2.26
1155	42	0	2	Não	0	1	5	2020-04-24	294	9	2020-05-15	2.4	33.7042	1	8.56	7.32771	0.93	105.137	0	1.07	88.8539	0	0	0	211.942	71.4333	-15.4879	0	-16.2836	6.16	-1.47	1	1	0	1	2	0.93	1	1	1	1	2	3	3	1		2.4		0.97
1157	73	1	1	Não	0	1	5	2020-04-26	314	10	2020-05-15	1	59.4858	1	1.21	47.3228	0.84	73.3293	0	1.4	39.7246	1	1	0	23.2721	13.8436	-45.8272	1	-33.6048	0.21	-0.28	0	0	0	1	2	0.72	0	0	0	0	0	0	3	1		1		1.21
1159	36	1	3	Não	0	0		2020-05-01	273	8	2020-05-29	1.09	67.5209	0	1.53	44.949	1.09	67.5209	0	0.99	75.7858	0	0	0	0	0	12.2405	0	8.26489	0.44	-0.24	0	0	0	1	2	0.85	1	0	1	0	0	0	0	1		1.09		1.13
1166	50	1	2	Não	0	0		2020-04-08	195	6	2020-05-12	1.07	63.2813	0	6.73	6.96495	1.34	48.307	1	0.89	78.9347	0	0	0	-23.6631	-14.9743	63.4021	0	30.6277	5.66	0	0	0	1	1	1	1.07	1	1	1					0		1.07		4.87
1174	78	1	3	Não	0	0		2020-04-16	276	9	2020-05-04	0.67	89.4077	0	7.06	5.52513	0.89	66.3193	0	0.85	70.0818	0	0	0	-25.8237	-23.0884	5.67331	0	3.7625	6.39	0	0	0	0	1	2	0.67	1	1	1	0	2	3	3	1		0.67		5.04
1175	52	0	3	Não	0	0		2020-04-18	182	5	2020-04-30	0.76	108.146	0	1.09	81.6611	0.99	91.6568	0	0.83	105.307	0	0	0	-15.2474	-16.4894	14.8923	0	13.6498	0.33	0	0	0	0	1	2	0.76	1	0	1	0	0	0	0	1		0.76		1.09
1177	59	0	3	Não	0	0		2020-04-24	204	6	2020-05-18	1.55	51.2415	1	1.55	51.2415	0.86	99.7451	0	1.21	68.9727	0	0	0	94.6569	48.5036	-30.851	0	-30.7724	0	-0.69	1	0	0	1	2	0.86	0	0	0	0	0	0	0	1		1.55		0.86
1185	66	0	2	Não	0	1	8	2020-05-07	175	5	2020-05-22	11.82	4.28521	1	11.82	4.28521	0.55	109.298	0	0.96	87.1741	0	0	0	2450.6	105.013	-20.2421	0	-22.1243	0	-11.36	1	1	1	1	1	0.46	0	0	1					0		11.82		0.46
1191	64	0	3	Não	0	0		2020-05-18	152	4	2020-05-28	0.67	104.263	0	1.39	56.6105	0.79	99.2023	0	0.73	101.597	0	0	0	-4.85385	-5.06078	2.41413	0	2.39487	0.72	0	0	0	0	0	0	0.67	1	0	1				0	0		0.67		1.39
1215	46	0	2	Não	0	0		2020-04-06	199	6	2020-05-05	1.19	76.2916	0	1.19	76.2916	1.11	82.9364	0	1.03	90.7253	0	0	0	8.70982	6.64486	9.39133	0	7.78884	0	-0.25	0	0	1	1	1	0.94	0	0	0					0		1.19		1.14
1216	56	1	3	Não	0	0		2020-04-06	343	11	2020-04-10	0.36	119.073	0	0.93	72.1357	0.8	86.4216	0	0.61	104.862	0	0	0	-27.4212	-32.6511	21.3373	0	18.4401	0.57	0	0	0	0	1	2	0.36	1	1	1	0	0	0	0	1		0.36		0.93
1218	47	0		Não	0	0		2020-04-08	185	6	2020-04-25	3.57	20.2876	1	3.57	20.2876	0.44	131.583	0	1.07	86.1334	0	0	0	548.589	111.295	-34.5406	0	-45.4495	0	-3.13	1	1	1	1	1	0.44	0	0	0					0		3.57		1.09
1222	69	1	1	Não	0	1	15	2020-04-12	254	8	2020-05-27	0.74	87.5264	0	2.36	21.7632	0.53	100.05	0	0.63	95.9681	0	0	0	14.3085	12.5237	-4.07995	0	-4.08199	1.62	-0.26	0	0	0	1	2	0.48	1	1	1	0	0	3	3	1		0.74		2.36
1225	58	1	2	Não	0	0		2020-04-20	291	9	2020-04-30	0.65	101.992	0	4.23	11.5696	1.94	29.4826	1	0.53	107.134	0	0	0	-71.0933	-72.5096	263.381	0	77.6517	3.58	0	0	0	0	1	2	0.65	1	1	1	1	2	3	3	1		0.65		3.79
1248	45	1	2	Não	0	0		2020-04-21	254	8	2020-05-13	0.76	98.4158	0	1.02	69.1387	0.97	73.437	0	0.72	105.013	0	0	0	-25.3809	-24.9788	42.9971	0	31.5758	0.26	-0.06	0	0	0	1	2	0.7	0	0	0	0	0	0	0	1		0.76		1
1266	58	1	2	Não	0	0		2020-06-26	138	4	2020-07-19	1.15	55.2193	1	1.37	44.7572	0.69	100.535	0	0.79	86.6514	0	0	0	82.0647	45.3155	-13.8096	0	-13.8834	0.22	-0.63	1	1	0	1	2	0.52	0	0	0	0	0	0	0	1		1.15		0.76
1270	70	1	1	Não	0	0		2020-05-19	285	9	2020-06-18	0.62	95.7416	0	0.79	80.4199	0.59	96.8928	0	0.64	95.0118	0	0	0	1.20246	1.15125	-1.94134	0	-1.88102	0.17	-0.21	0	0	0	1	2	0.41	0	0	0	1	0	0	1	1		0.62		0.41
1274	59	1	2	Não	1	1	10	2020-04-28	279	9	2020-05-13	2.77	19.1096	1	2.77	19.1096	0.81	83.569	0	6.24	7.21117	1	1	0	337.314	64.4594	-91.371	1	-76.3578	0	-2.09	1	1	1	1	1	0.68	0	0	0					0		2.77		2.08
1291	43	1	3	Não	0	0		2020-06-13	244	7	2020-06-24	0.97	74.3562	0	9.79	4.63985	5.88	8.55442	1	0.91	80.2774	0	0	0	-88.4954	-65.8018	838.433	0	71.723	8.82	0	0	0	1	1	1	0.97	1	1	1					0		0.97		7.18
1293	72	0	3	Não	0	0		2020-04-14	299	9	2020-05-02	2.35	28.6831	1	2.35	28.6831	0.96	83.9811	0	0.95	85.043	0	0	0	192.79	55.298	1.26448	0	1.06193	0	-1.63	1	1	0	1	2	0.72	0	0	0	1	0	0	1	1		2.35		0.9
1295	58	0	3	Não	0	0		2020-06-29	200	6	2020-07-19	0.82	101.821	0	1.06	81.3493	1.06	81.3493	0	0.86	100.367	0	0	0	-20.1059	-20.4722	23.3783	0	19.0181	0.24	0	0	0	0	1	2	0.82	0	0	0	0	0	0	0	1		0.82		1.03
1301	44	0	2	Não	0	0		2020-06-15	140	4	2020-06-26	0.84	110.279	0	0.84	110.279	0.72	115.534	0	1.25	72.8187	0	0	0	4.76541	5.25525	-36.9722	0	-42.7156	0	-0.25	0	0	0	0	0	0.59	0	0	0				0	0		0.84		0.77
1305	48	1	1	Não	0	0		2020-04-24	194	6	2020-05-22	1.14	59.3817	1	1.14	59.3817	0.54	113.496	0	0.58	111.559	0	0	0	91.1305	54.1148	-1.70742	0	-1.93786	0	-0.6	1	1	0	0	0	0.54	0	0	0				0	0		1.14		0.54
1307	43	0	3	Não	0	0		2020-04-24	256	8	2020-05-01	0.84	110.967	0	9.24	6.644	5.89	11.4051	1	0.79	113.043	0	0	0	-89.7221	-99.562	891.163	0	101.638	8.4	0	0	0	0	0	0	0.84	1	1	1				0	0		0.84		4.78
1316	60	0	2	Não	0	0		2020-06-03	257	8	2020-06-14	2.19	33.6346	1	8.43	6.67307	0.93	94.0025	0	1.06	80.3437	0	0	0	179.482	60.3679	-14.5302	0	-13.6588	6.24	-1.79	1	1	1	1	1	0.4	1	1	1					0		2.19		1.73
1317	56	0	3	Não	0	0		2020-06-11	153	5	2020-09-05	1.67	47.7379	1	1.67	47.7379	0.53	117.62	0	0.67	109.582	0	0	0	146.388	69.8823	-6.83416	0	-8.03835	0	-1.22	1	1	0	1	2	0.45	0	0	0	0	0	0	0	1		1.67		0.52
1319	61	1	3	Não	0	0		2020-05-22	157	5	2020-07-04	0.9	72.7334	0	1.41	42.4387	0.78	86.3598	0	0.75	90.5215	0	0	0	18.7347	13.6264	4.819	0	4.16168	0.51	-0.12	0	0	0	1	2	0.78	1	0	1	0	0	0	0	1		0.9		1.08
1323	66	1	2	Não	0	0		2020-04-09	222	7	2020-05-03	2.23	23.7331	1	2.23	23.7331	1.34	43.7315	1	0.78	83.7156	0	0	1	84.2638	19.9984	91.431	0	39.9841	0	-0.9	1	0	1	1	1	1.33	0	0	0					0		2.23		1.33
1324	46	1	1	Não	0	0		2020-04-13	207	6	2020-05-11	0.91	78.7935	0	1.54	41.9098	1.54	41.9098	1	0.96	73.8949	0	0	0	-46.8106	-36.8837	76.3191	0	31.9852	0.63	0	0	0	0	1	2	0.91	1	0	1	1	0	0	1	1		0.91		1.14
1345	22	0	3	Não	0	0		2020-04-28	221	7	2020-05-09	0.37	161.976	0	1.49	67.6291	1.49	67.6291	0	0.52	146.155	0	0	0	-58.2474	-94.3468	116.113	0	78.5261	1.12	0	0	0	0	1	2	0.37	1	1	1	0	0	3	3	1		0.37		1.42
1354	66	0	999	Não	0	0		2020-05-27	180	5	2020-06-07	1.1	74.0358	0	1.52	50.2228	0.71	101.187	0	1.44	53.5893	1		0	36.6726	27.1508	-47.0392	1	-47.5973	0.42	-0.41	1	0	0	1	2	0.69	1	0	1	1	0	0	1	1		1.1		1.52
1355	26	1	2	Não	0	0		2020-05-01	204	6	2020-05-17	0.74	114.362	0	0.74	114.362	0.48	133.885	0	0.56	129.002	0	0	0	17.0712	19.5229	-3.64687	0	-4.88262	0	-0.45	1	1	0	1	2	0.29	0	0	0	0	0	0	0	1		0.74		0.31
1356	61	0	3	Sim	0	0		2020-04-05	239	7	2020-04-22	1.58	49.4572	1	1.58	49.4572	0.61	109.279	0	1.15	72.407	0	0	0	120.958	59.8223	-33.7414	0	-36.8725	0	-1.06	1	1	1	1	1	0.52	0	0	0					0		1.58		0.52
1357	43	1	3	Não	0	0		2020-05-05	269	8	2020-05-19	0.8	93.6991	0	0.8	93.6991	0.59	114.609	0	0.66	111.554	0	0	0	22.3161	20.91	-2.66585	0	-3.0553	0	-0.32	1	0	1	1	1	0.48	0	0	0					0		0.8		0.48
1358	44	0	2	Não	0	0		2020-04-06	324	10	2020-04-22	0.64	119.718	0	0.71	116.023	0.71	116.023	0	0.62	120.871	0	0	0	-3.08604	-3.69454	4.17841	0	4.84793	0.07	0	0	0	0	0	0	0.64	0	0	0				0	0		0.64		0.71
1362	40	1	2	Não	0	0		2020-06-20	141	4	2020-07-09	0.66	113.655	0	1.18	59.8808	0.99	73.9237	0	0.61	115.833	0	0	0	-34.9576	-39.7309	56.6927	0	41.9094	0.52	0	0	0	0	0	0	0.66	1	0	1				0	0		0.66		1.04
1363	60	1	1	Não	0	0		2020-05-05	173	5	2020-05-20	0.81	83.0508	0	0.98	66.0777	0.9	73.1872	0	0.1	158.153	0	0	0	-11.8766	-9.86366	116.094	0	84.9657	0.17	-0.29	0	0	0	0	0	0.52	0	0	0				0	0		0.81		0.98
1367	75	1	1	Não	0	0		2020-04-09	333	10	2020-04-30	1.35	40.9836	1	1.35	40.9836	0.69	90.4481	0	0.95	62.4802	0	0	0	120.693	49.4644	-30.9214	0	-27.9678	0	-0.77	1	1	1	1	1	0.58	0	0	0					0		1.35		0.76
1371	46	0	3	Não	0	0		2020-04-11	267	8	2020-04-30	1.16	78.6653	0	1.16	78.6653	0.98	96.3079	0	0.83	109.31	0	0	0	22.4273	17.6425	13.5011	0	13.0026	0	-0.38	1	0	1	1	1	0.78	0	0	0					0		1.16		0.99
1376	65	1	1	Não	0	0		2020-06-15	175	5	2020-06-25	1.64	34.5309	1	1.64	34.5309	0.98	64.0545	0	0.84	77.0701	0	0	0	85.4989	29.5236	20.3195	0	13.0156	0	-0.66	1	0	1	1	1	0.98	0	0	0					0		1.64		0.98
1382	69	1	1	Sim	0	0		2020-04-13	216	7	2020-05-05	1.71	32.0348	1	1.71	32.0348	0.88	71.0948	0	0.95	64.8558	0	0	0	121.93	39.06	-8.77563	0	-6.23901	0	-0.88	1	1	1	1	1	0.83	0	0	0					0		1.71		0.83
1392	60	0	2	Não	0	0		2020-06-05	171	5	2020-07-28	0.88	98.4409	0	0.88	98.4409	0.74	103.729	0	1.14	73.6263	0	0	0	5.37214	5.28838	-29.0207	0	-30.1029	0	-0.14	0	0	0	0	0	0.74	0	0	0				0	0		0.88		0.74
1398	53	0	3	Não	0	0		2020-04-28	282	9	2020-05-05	0.78	106.636	0	0.84	104.276	0.84	104.276	0	0.84	104.276	0	0	0	-2.2132	-2.36007	0	0	0	0.06	0	0	0	0	0	0	0.78	0	0	0				0	0		0.78		0.82
1401	68	0	5	Não	0	0		2020-06-19	161	5	2020-07-07	1.04	78.2115	0	1.04	78.2115	0.36	122.687	0	0.93	89.4399	0	0	0	56.8653	44.4752	-27.099	0	-33.2469	0	-0.74	1	1	1	1	1	0.3	0	0	0					0		1.04		0.3
1402	76	1	3	Não	0	0		2020-06-23	147	4	2020-07-14	1.34	41.0945	1	1.34	41.0945	0.98	59.8189	1	1.05	55.0659	1	1	1	45.5642	18.7244	-7.94569	0	-4.75303	0	-0.39	1	0	1	1	1	0.95	0	0	0					0		1.34		0.95
1410	43	1	1	Não	0	0		2020-05-14	228	7	2020-05-25	0.73	104.582	0	0.73	104.582	0.49	119.855	0	0.86	85.9103	0	0	0	14.6044	15.2735	-28.3216	0	-33.9449	0	-0.32	1	0	1	1	1	0.41	0	0	0					0		0.73		0.42
1412	79	0	2	Não	0	0		2020-05-13	174	5	2020-05-19	1.01	75.6509	0	1.03	73.8916	1.03	73.8916	0	1.09	69.038	0	0	0	-2.32555	-1.7593	-6.5686	0	-4.85364	0.02	-0.06	0	0	0	0	0	0.95	0	0	0				0	0		1.01		0.95
1419	47	0	2	Não	0	0		2020-04-27	247	8	2020-05-13	0.99	94.5518	0	1.3	68.1867	0.81	109.436	0	0.73	112.927	0	0	0	15.7417	14.8841	3.19032	0	3.49136	0.31	-0.18	0	0	1	1	1	0.81	1	0	1					0		0.99
1426	46	0	1	Não	0	0		2020-04-29	332	10	2020-05-12	1.21	74.7809	0	1.21	74.7809	0.53	125.168	0	0.88	107.396	0	0	0	67.3792	50.3867	-14.198	0	-17.7713	0	-0.8	1	1	0	0	0	0.41	0	0	0				0	0		1.21		0.49
1439	57	1	2	Não	0	0		2020-06-11	241	7	2020-06-23	1.16	54.9895	1	2.31	24.0599	2.31	24.0599	1	0.78	88.5351	0	0	1	-56.2463	-30.9295	267.977	0	64.4752	1.15	0	0	0	0	1	2	1.16	1	0	1	1	0	0	1	1		1.16		2.1
1447	73	0	3	Não	1	0		2020-04-16	279	9	2020-05-06	1.89	37.0213	1	4.27	13.9217	0.86	91.4276	0	0.72	96.4676	0	0	0	146.96	54.4063	5.51255	0	5.03999	2.38	-1.35	1	1	1	1	1	0.54	1	0	1					0		1.89		0.54
1448	42	0	2	Não	0	0		2020-06-24	195	6	2020-07-07	0.84	111.659	0	0.84	111.659	0.65	120.65	0	0.94	103.797	0	0	0	8.05193	8.99072	-13.9688	0	-16.8533	0	-0.3	1	0	0	1	2	0.54	0	0	0	0	0	0	0	1		0.84		0.54
1464	60	0	3	Não	0	0		2020-06-13	182	5	2020-07-07	1	86.1626	0	1	86.1626	0.81	100.936	0	0.83	100.195	0	0	0	17.1461	14.7735	-0.733915	0	-0.740786	0	-0.19	0	0	1	1	1	0.81	0	0	0					0		1		0.81
1467	39	1	3	Não	0	0		2020-06-07	159	5	2020-06-25	0.57	118.477	0	1.12	64.1484	0.84	90.5966	0	0.63	115.653	0	0	0	-23.532	-27.8799	27.6571	0	25.0564	0.55	0	0	0	0	1	2	0.57	1	0	1	0	0	0	0	1		0.57		0.89
1469	71	0	3	Não	0	1	13	2020-06-10	111	3	2020-07-09	2.45	27.4542	1	2.45	27.4542	0.57	104.815	0	1.56	47.1909	1	1	0	281.782	77.3609	-54.977	1	-57.6242	0	-2.06	1	1	1	1	1	0.39	0	0	0					0		2.45		0.5
1471	79	0	3	Não	0	0		2020-06-25	159	5	2020-07-03	2.87	21.6044	1	2.87	21.6044	1.04	73.0398	0	2.46	25.9943	1	1	0	238.079	51.4355	-64.4108	1	-47.0456	0	-1.83	1	1	1	1	1	1.04	0	0	0					0		2.87		1.04
1476	67	1	1	Não	0	1	0	2020-05-12	311	10	2020-06-02	3.01	16.4566	1	3.95	11.8769	0.8	80.707	0	1.21	49.1221	1	1	0	390.424	64.2504	-39.1353	0	-31.5849	0.94	-2.21	1	1	1	1	1	0.8	1	0	1					0		3.01		1.41
1487	36	1	2	Não	0	1	24	2020-06-02	163	5	2020-08-11	0.83	93.6389	0	2.87	21.1296	0.97	77.6648	0	0.66	116.517	0	0	0	-17.0593	-15.9742	50.0262	0	38.8527	2.04	-0.31	1	0	0	1	2	0.52	1	1	1	0	0	3	3	1		0.83		0.68
1489	57	0	2	Não	0	1	20	2020-05-12	120	3	2020-06-22	1.73	45.4744	1	1.73	45.4744	0.83	102.082	0	0.95	93.3584	0	0	0	124.483	56.608	-8.54593	0	-8.72389	0	-1.04	1	1	0	1	2	0.69	0	0	0	0	0	0	3	1		1.73		0.8
1493	68	0	3	Sim	0	0		2020-06-16	139	4	2020-07-01	2.32	29.8624	1	2.32	29.8624	0.46	113.933	0	5.92	9.70342	1	1	0	281.525	84.0702	-91.4832	1	-104.229	0	-1.9	1	1	1	1	1	0.42	0	0	0					0	1	2.32		0.68
1496	67	1	2	Não	0	0		2020-04-01	127	4	2020-07-08	1.24	47.6994	1	2.43	21.2761	1.06	57.5774	1	0.72	91.5841	0	0	1	20.7088	9.87798	59.0626	0	34.0067	1.19	-0.26	0	0	1	1	1	0.98	1	0	1					0		1.24		2.43
1501	63	1	3	Não	1	0		2020-04-22	173	5	2020-05-08	1.56	37.1256	1	1.56	37.1256	0.97	65.6594	0	1.08	57.7184	1	1	0	76.8575	28.5338	-12.0942	0	-7.94097	0	-0.59	1	0	1	1	1	0.97	0	0	0					0		1.56		0.98
1503	66	0	2	Não	0	0		2020-04-05	193	6	2020-04-19	0.75	99.5255	0	4.02	15.633	0.42	118.572	0	0.8	97.6045	0	0	0	19.1372	19.0464	-17.6833	0	-20.9674	3.27	-0.33	1	0	0	1	2	0.42	1	1	1	0	0	3	3	1		0.75
1505	19	1	2	Não	0	0		2020-05-02	247	8	2020-05-13	0.21	170.672	0	1.17	68.9357	0.72	123.444	0	0.19	174.839	0	0	0	-27.6723	-47.2289	41.6349	0	51.3956	0.96	0	0	0	0	1	2	0.21	1	1	1	0	0	3	3	1		0.21		1.17
1506	57	0	2	Não	0	1	14	2020-04-06	286	9	2020-05-23	4.46	14.5955	1	4.92	12.9737	4.92	12.9737	1	1.64	48.4852	1	1	1	-11.1119	-1.62184	273.719	0	35.5115	0.46	-3.64	1	1	0	1	2	0.82	1	0	1	1	0	0	3	1		4.46		3.28
1514	80	1	1	Não	0	0		2020-04-28	210	6	2020-05-15	2.11	23.247	1	2.11	23.247	0.87	67.3105	0	0.68	87.9878	0	0	0	189.545	44.0635	30.7192	0	20.6773	0	-1.25	1	1	1	1	1	0.86	0	0	0					0		2.11		1.25
1516	62	1	3	Não	0	0		2020-04-08	267	8	2020-05-11	1.27	47.8145	1	1.27	47.8145	0.8	83.2561	0	0.51	105.475	0	0	0	74.1231	35.4416	26.6877	0	22.2192	0	-0.47	1	0	0	1	2	0.8	0	0	0	0	0	0	0	1		1.27		0.8
1517	60	1	3	Não	0	0		2020-05-20	293	9	2020-05-27	0.48	108.367	0	1.3	47.0754	1.21	51.3078	1	0.56	104.415	0	0	0	-52.6537	-57.0594	103.507	0	53.1074	0.82	0	0	0	0	1	2	0.48	1	1	1	0	2	0	2	1		0.48		1.3
1520	55	0	1	Sim	0	1	35	2020-06-15	165	5	2020-07-27	3.16	22.346	1	3.16	22.346	1.61	50.1918	1	6.86	8.81526	1	1	1	124.612	27.8458	-82.4369	1	-41.3766	0	-2.08	1	1	1	1	1	1.08	0	0	0					0		3.16		1.08
1522	62	1	1	Sim	0	0		2020-04-04	208	6	2020-04-19	2.06	26.7598	1	2.06	26.7598	0.59	101.836	0	1.71	33.4602	1		0	280.554	75.0758	-67.1429	1	-68.3754	0	-1.55	1	1	1	1	1	0.51	0	0	0					0		2.06		0.51
1539	59	1	2	Não	0	0		2020-04-08	313	10	2020-05-28	0.61	102.923	0	0.82	82.3475	0.82	82.3475	0	0.62	102.521	0	0	0	-19.9914	-20.5758	24.4977	0	20.1732	0.21	0	0	0	0	1	2	0.61	0	0	0	0	0	0	0	1		0.61		0.75
1541	32	1	1	Não	0	0		2020-04-09	205	6	2020-04-28	0.6	122.228	0	1.28	57.0824	0.96	80.6174	0	0.87	90.7259	0	0	0	-34.0434	-41.6106	12.5388	0	10.1085	0.68	0	0	0	0	1	2	0.6	1	0	1	1	2	0	2	1		0.6		1.28
1550	56	0	2	Não	0	0		2020-04-15	300	9	2020-05-22	1.77	44.52	1	1.77	44.52	0.88	100.92	0	1.67	47.7379	1	1	0	126.686	56.4005	-52.6975	1	-53.1826	0	-1.06	1	1	1	1	1	0.71	0	0	0					0		1.77		1.08
1558	61	0	2	Não	0	0		2020-04-04	273	8	2020-04-17	1.48	53.4938	1	6.01	9.95333	0.75	102.669	0	0.84	99.2146	0	0	0	91.9269	49.1752	-3.36462	0	-3.45442	4.53	-0.73	1	0	1	1	1	0.75	1	1	1					0		1.48		1.12
1567	33	0	2	Não	0	1	35	2020-04-12	296	9	2020-05-27	0.97	105.711	0	10.41	6.12781	9.59	6.76182	1	0.97	105.711	0	0	0	-93.6035	-98.9491	1463.35	0	98.9491	9.44	0	0	0	0	1	2	0.97	1	1	1	0	0	3	3	1		0.97
1572	21	1	2	Não	0	0		2020-04-23	236	7	2020-05-28	0.55	133.656	0	0.92	90.849	0.92	90.849	0	0.81	105.848	0	0	0	-32.0278	-42.8072	16.51	0	14.9992	0.37	0	0	0	0	1	2	0.55	1	0	1	0	0	0	0	1		0.55		0.76
1577	59	1	2	Não	0	0		2020-04-09	299	9	2020-04-22	0.63	102.126	0	0.9	73.6438	0.7	99.5656	0	1	64.8974	0	0	0	-2.50722	-2.56053	-34.8195	0	-34.6683	0.27	0	0	0	0	1	2	0.63	0	0	0	0	0	0	0	1		0.63		0.9
1583	63	1	2	Não	0	0		2020-06-18	210	6	2020-07-16	1.76	32.1224	1	1.76	32.1224	0.46	107.461	0	0.39	111.822	0	0	0	234.535	75.3382	4.05862	0	4.36142	0	-1.3	1	1	1	1	1	0.46	0	0	0					0		1.76		0.56
1584	31	1	999	Não	0	0		2020-06-28	185	6	2020-07-14	1.24	59.6691	1	1.24	59.6691	0.79	102.495	0	0.72	114.566	0	0	0	71.7725	42.826	11.7773	0	12.0711	0	-0.45	1	0	1	1	1	0.79	0	0	0					0		1.24		0.82
1594	62	0	2	Não	0	0		2020-06-29	142	4	2020-07-14	0.88	97.224	0	0.9	96.5664	0.81	99.6884	0	1.11	75.0809	0	0	0	2.5348	2.46443	-24.6844	0	-24.6075	0.02	-0.07	0	0	1	1	1	0.81	0	0	0					0		0.88		0.9
1600	54	1	3	Não	0	0		2020-06-04	131	4	2020-06-19	0.87	79.1241	0	1.03	64.6141	0.81	86.2085	0	0.89	76.9953	0	0	0	8.95347	7.08436	-10.6871	0	-9.21322	0.16	-0.29	0	0	0	0	0	0.58	0	0	0				0	0		0.87		0.72
1611	84	0	1	Não	0	0		2020-06-03	242	7	2020-06-21	1.32	53.1871	1	3.66	15.6429	1.39	49.9893	1	1.75	37.9183	1	1	1	-6.01231	-3.19777	-24.1471	0	-12.071	2.34	-0.11	0	0	1	1	1	1.21	1	1	1					0		1.32		1.62
1612	70	0	3	Sim	1	1	8	2020-04-22	311	10	2020-06-05	5.04	11.625	1	5.04	11.625	0.67	100.444	0	0.95	86.1074	0	0	0	764.037	88.8191	-14.2733	0	-14.3367	0	-4.63	1	1	0	1	2	0.41	0	0	0	1	0	0	3	1		5.04		0.68
1616	45	1	2	Não	0	0		2020-06-30	117	3	2020-07-22	0.49	118.374	0	2.28	26.3342	0.7	108.623	0	0.58	113.66	0	0	0	-8.23678	-9.75018	4.63633	0	5.03614	1.79	0	0	0	0	1	2	0.49	1	1	1	0	0	3	3	1		0.49		2.14
1621	82	0	3	Não	0	0		2020-06-05	278	9	2020-06-24	1.08	68.5154	0	2.05	31.7535	1.74	38.6578	1	1.44	48.5134	1	1	0	-43.5779	-29.8576	25.4943	0	9.85556	0.97	0	0	0	1	1	1	1.08	1	0	1					0		1.08		2.05
1626	52	1	1	Não	0	0		2020-06-19	156	5	2020-08-01	0.73	98.8887	0	0.83	84.7697	0.83	84.7697	0	1.39	45.6579	1	1	0	-14.2777	-14.1191	-46.1388	1	-39.1117	0.1	-0.03	0	0	0	1	2	0.7	0	0	0	0	0	0	0	1		0.73		0.71
1630	57	0	2	Não	1	1	12	2020-05-14	181	5	2020-05-30	6.1	10.0237	1	6.1	10.0237	1.08	80.0412	0	6.56	9.18623	1		0	698.523	70.0175	-88.5231	1	-70.8549	0	-5.03	1	1	0	1	2	1.07	0	0	0	1	0	0	3	1		6.1		1.17
1631	24	1	3	Não	0	0		2020-05-24	284	9	2020-06-14	0.92	89.1696	0	3.14	20.4384	1.05	76.0913	0	0.9	91.5527	0	0	0	-14.6668	-13.0783	20.3195	0	15.4614	2.22	0	0	0	0	0	0	0.92	1	1	1				0	0		0.92		1.15
1641	41	1	3	Não	0	0		2020-06-19	250	8	2020-07-09	0.58	116.523	0	1.45	46.4733	0.8	94.8718	0	0.58	116.523	0	0	0	-18.5807	-21.6507	22.8211	0	21.6507	0.87	0	0	0	0	1	2	0.58	1	0	1	0	2	0	2	1		0.58		1.45
1650	65	0	2	Não	0	0		2020-05-18	288	9	2020-05-28	0.62	106.072	0	8.59	6.32444	5.02	12.0495	1	0.99	84.5379	0	0	0	-88.6403	-94.0227	601.588	0	72.4884	7.97	0	0	0	0	1	2	0.62	1	1	1	0	0	3	3	1		0.62
1657	66	1	2	Não	0	0		2020-05-23	249	8	2020-05-28	0.77	85.022	0	0.77	85.022	0.75	87.7499	0	0.78	83.7156	0	0	0	3.20847	2.72791	-4.59745	0	-4.03425	0	-0.21	0	0	0	1	2	0.56	0	0	0	1	0	0	1	1		0.77		0.63
1674	61	0	3	Não	0	0		2020-06-23	199	6	2020-07-27	0.9	97.1688	0	2.46	29.0734	1.14	73.1698	0	1.01	84.6121	0	0	0	-24.6982	-23.999	15.6379	0	11.4422	1.56	0	0	0	0	1	2	0.9	1	1	1	0	0	0	0	1		0.9		1.8
1677	54	0	3	Não	0	0		2020-06-20	264	8	2020-07-15	1.43	58.2266	1	1.43	58.2266	0.82	104.386	0	0.72	108.568	0	0	0	79.2758	46.1596	4.00575	0	4.18146	0	-1.01	1	1	1	1	1	0.42	0	0	0					0		1.43		0.49
1727	66	0	2	Não	0	0		2020-04-10	180	5	2020-06-06	1.14	70.9295	0	5.52	10.6853	0.58	107.559	0	1.13	71.6834	0	0	0	51.6425	36.6297	-33.3545	0	-35.8758	4.38	-0.56	1	0	0	1	2	0.58	1	1	1	0	2	3	3	1		1.14		3.79
1738	38	0	3	Não	0	0		2020-03-30	249	8	2020-04-06	0.68	122.015	0	6.28	10.8941	1.86	46.9165	1	0.85	114.064	0	0	0	-61.5486	-75.0986	143.12	0	67.147	5.6	0	0	0	0	0	0	0.68	1	1	1				0	0		0.68		1.88
1754	40	1	2	Não	0	0		2020-03-31	326	10	2020-04-03	0.94	78.667	0			0.52	120.376	0	1.02	71.3224	0	0	0			-40.7504	1							0										0		0.94
1756	64	1	4	Não	0	0		2020-03-31	337	11	2020-04-05	0.84	77.5509	0			0.74	90.2909	0	0.86	75.3918	0	0	0			-16.5013	0							0										0		0.84		0.65
1762	29	1	2	Não	0	0		2020-03-31	356	11	2020-04-03	1	78.2091	0			0.51	129.504	0	1.02	76.3725	0	0	0			-41.027	1							1										1		1		0.51
1765	57	1	3	Não	0	0		2020-03-31	279	9	2020-04-07	0.84	81.0017	0	0.84	81.0017	0.57	105.929	0	0.86	78.7464	0	0	0	30.7737	24.9272	-25.661	0	-27.1824	0	-0.27	0	0	0	1	2	0.57	0	0	0	0	0	0	0	1		0.84		0.62
1808	72	1	3	Não	0	0		2020-04-02	243	7	2020-04-08	0.94	64.4704	0	0.94	64.4704	0.59	95.6951	0	0.96	62.862	0	0	0	48.4325	31.2247	-34.3101	0	-32.833	0	-0.46	1	0	0	1	2	0.48	0	0	0	0	0	0	0	1		0.94		0.59
1809	45	1	3	Não	0	0		2020-04-02	330	10	2020-04-06	1.19	57.4625	1			0.7	108.623	0	1.45	45.3314	1	1	0			-58.2673	1							1										1		1.19		0.62
1820	46	1	3	Não	0	0		2020-04-02	229	7	2020-04-08	0.72	104.362	0	0.72	104.362	0.59	112.49	0	0.79	93.3658	0	0	0	7.78905	8.12878	-17.0012	0	-19.1247	0	-0.13	0	0	0	1	2	0.59	0	0	0	0	0	0	0	1		0.72		0.59
1855	65	0	2	Não	0	0		2020-04-04	319	10	2020-04-13	0.93	91.1243	0	1.81	40.9826	1.01	82.5331	0	1.16	69.8979	0	0	0	-9.42801	-8.59121	-15.3092	0	-12.6352	0.88	0	0	0	0	0	0	0.93	1	0	1				0	0		0.93		1.73
1872	46	1	3	Não	0	0		2020-04-05	251	8	2020-04-11	0.9	79.8453	0	4.59	11.3023	1.12	61.4156	0	0.99	71.2161	0	0	0	-23.0818	-18.4297	15.9576	0	9.80048	3.69	0	0	0	1	1	1	0.9	1	1	1					0		0.9		4.1
1889	64	0	2	Não	0	0		2020-04-06	323	10	2020-04-16	0.92	92.8901	0	1	84.0456	0.51	113.219	0	0.97	87.1744	0	0	0	21.8848	20.3288	-23.0037	0	-26.0445	0.08	-0.45	1	0	1	1	1	0.47	0	0	0					0		0.92		0.58
1896	84	0	3	Sim	0	0		2020-04-06	322	10	2020-04-20	1.34	52.2359	1	1.34	52.2359	0.62	94.2503	0	1.58	42.8653	1	1	0	80.4321	42.0144	-54.5197	1	-51.3849	0	-0.85	1	1	1	1	1	0.49	0	0	0					0		1.34		0.58
1907	43	1	3	Sim	0	0		2020-04-07	258	8	2020-04-21	0.55	116.565	0	1.08	65.3634	0.94	77.2129	0	0.64	112.384	0	0	0	-33.7596	-39.3517	45.5509	0	35.1712	0.53	0	0	0	0	0	0	0.55	1	0	1				0	0		0.55		0.78
1908	49	0	3	Sim	0	0		2020-04-07	316	10	2020-04-13	2.57	29.7242	1			1.24	71.2728	0	2.27	34.4984	1		0			-51.5967	1							1										1		2.57		4.09
1917	40	1	2	Não	0	0		2020-04-07	286	9	2020-04-08			1					1	1	73.0376	0	0	1											0										0				0.83
1924	55	0	3	Não	0	0		2020-04-08	262	8	2020-04-18	0.83	103.36	0	3.05	23.3165	0.56	116.402	0	0.92	98.2378	0	0	0	12.6183	13.0422	-15.6049	0	-18.1645	2.22	-0.32	1	0	0	0	0	0.51	1	1	1				0	0		0.83		1.01
1925	75	0	3	Não	0	0		2020-04-08	307	10	2020-04-14	1.29	57.8224	1	1.29	57.8224	0.69	96.5076	0	1.06	73.1875	0	0	0	66.9035	38.6852	-24.164	0	-23.3201	0	-0.71	1	1	0	1	2	0.58	0	0	0	1	0	0	1	1		1.29		0.61
1926	56	1	3	Não	0	0		2020-04-08	347	11	2020-04-13	0.77	90.4776	0	0.77	90.4776	0.61	104.862	0	0.65	103.269	0	0	0	15.8978	14.384	-1.51902	0	-1.59287	0	-0.27	0	0	0	1	2	0.5	0	0	0	0	0	0	0	1		0.77		0.67
1929	71	0	3	Não	0	0		2020-04-08	236	7	2020-04-18	0.79	94.9762	0	0.87	92.2493	0.87	92.2493	0	1.1	71.769	0	0	0	-2.87108	-2.72684	-22.2011	0	-20.4804	0.08	-0.28	0	0	1	1	1	0.51	0	0	0					0	1	0.79		0.6
1933	68	0	3	Sim	0	0		2020-04-08	212	6	2020-04-18	1.62	45.9508	1	1.62	45.9508	0.66	102.164	0	1.88	38.4345	1	1	0	122.334	56.2134	-62.3797	1	-63.7297	0	-1.04	1	1	1	1	1	0.58	0	0	0					0	1	1.62		0.88
1943	55	1	3	Não	0	0		2020-04-08	287	9	2020-04-24	0.79	88.2833	0	3.64	14.1159	2.01	28.787	1	0.75	93.9632	0	0	0	-67.3925	-59.4963	226.409	0	65.1762	2.85	0	0	0	0	0	0	0.79	1	1	1				0	0		0.79		1.69
1944	35	0	3	Não	0	0		2020-04-08	341	11	2020-04-15	0.92	111.25	0	1.03	97.1492	1.03	97.1492	0	1.05	94.9329	0	0	0	-12.6746	-14.1004	-2.28134	0	-2.2163	0.11	0	0	0	0	1	2	0.92	0	0	0	0	0	0	0	1		0.92		1.03
1950	72	0	1	Não	0	0		2020-04-09	343	11	2020-04-13	0.95	85.043	0	3.72	16.5293	1.5	49.1584	1	1.23	62.3765	0	0	0	-42.1959	-35.8846	26.8888	0	13.2181	2.77	-0.19	0	0	0	1	2	0.76	1	1	1	1	2	3	3	1		0.95		1.18
1962	43	0	3	Não	0	0		2020-04-09	221	7	2020-04-13	0.78	113.479	0	0.88	109.419	0.81	112.192	0	0.85	110.571	0	0	0	-1.13329	-1.28604	-1.44516	0	-1.62136	0.1	-0.15	0	0	0	1	2	0.63	0	0	0	0	0	0	0	1		0.78		0.84
1969	62	0	3	Não	0	0		2020-04-10	322	10	2020-04-16	1.59	48.7798	1	1.59	48.7798	0.93	92.8405	0	1.76	43.1819	1	1	0	90.3255	44.0606	-53.4881	1	-49.6586	0	-1.03	1	1	1	1	1	0.56	0	0	0					0		1.59		0.56
1971	56	1	3	Não	0	0		2020-04-10	355	11	2020-04-22	0.54	107.988	0	4	12.5273	1.5	40.6463	1	0.56	107.045	0	0	0	-62.3603	-67.3414	163.358	0	66.3991	3.46	0	0	0	0	0	0	0.54	1	1	1				0	0		0.54		0.86
1974	60	1	3	Não	0	0		2020-04-10	221	7	2020-04-17	0.85	78.3833	0	2.19	25.1764	1.07	59.4656	1	1.15	54.5367	1	1	0	-24.1349	-18.9177	-8.28864	0	-4.92889	1.34	0	0	0	1	1	1	0.85	1	1	1					0		0.85		1.37
2032	61	0	2	Não	0	0		2020-04-14	263	8	2020-04-25	1.24	66.1473	0	5.52	11.0228	1.67	46.2762	1	1.26	64.8893	0	0	0	-30.0406	-19.871	40.2217	0	18.6131	4.28	0	0	0	1	1	1	1.24	1	1	1					0		1.24		5.52
2038	52	0	3	Não	0	0		2020-04-14	276	9	2020-04-17	0.55	119.242	0			2.31	33.1583	1	0.55	119.242	0	0	0			259.613	0							1										1		0.55		2.51
2045	56	0	3	Não	0	0		2020-04-15	264	8	2020-04-23	1.06	82.3675	0	2.36	31.5231	1.9	40.8901	1	1.14	75.4809	0	0	0	-50.3565	-41.4774	84.5944	0	34.5908	1.3	0	0	0	0	1	2	1.06	1	0	1	0	0	0	0	1		1.06		1.82
2046	39	0	3	Não	0	0		2020-04-15	324	10	2020-04-22	0.89	111.793	0	0.89	111.793	0.22	170.498	0	1	98.1839	0	0	0	52.512	58.7048	-42.4134	1	-72.3139	0	-0.67	1	1	0	0	0	0.22	0	0	0				0	0		0.89		0.22
2055	53	1	3	Não	0	0		2020-04-15	349	11	2020-04-25	1.23	52.5469	1	1.23	52.5469	1.16	56.3746	1	1.1	60.0844	0	0	1	7.28439	3.82772	6.58065	0	3.70982	0	-0.07	0	0	0	1	2	1.16	0	0	0	0	0	0	0	1		1.23		1.16
2057	60	0	2	Não	0	0		2020-04-15	283	9	2020-04-25	0.89	98.1055	0	9.85	5.53599	3.35	20.196	1	1.1	76.8507	0	0	0	-79.414	-77.9095	280.524	0	56.6547	8.96	0	0	0	0	0	0	0.89	1	1	1				0	0		0.89		4.46
2079	39	1	3	Não	0	0		2020-04-16	231	7	2020-04-17	1	73.4932	0			1.61	41.5008	1	0.93	80.1803	0	0	0			93.202	0							1										1		1		3.03
2087	43	1	2	Não	0	0		2020-04-16	239	7	2020-04-22	0.84	88.3706	0			0.76	99.6476	0	0.96	75.2866	0	0	0			-24.4472	0							1										1		0.84
2094	63	0	1	Não	0	0		2020-04-16	255	8	2020-04-27	0.97	87.7182	0	12.91	3.92739	6.84	8.41683	1	0.92	93.4696	0	0	0	-90.4047	-79.3014	1010.51	0	85.0528	11.94	0	0	0	1	1	1	0.97	1	1	1					0		0.97
2102	62	1	2	Sim	0	0		2020-04-17	235	7	2020-04-23	1.88	29.8631	1	4.31	11.0345	2.87	17.9749	1	1.5	39.1575	1		1	-39.8091	-11.8882	117.846	0	21.1826	2.43	0	0	0	1	1	1	1.88	1	0	1					0	1	1.88		4.31
2104	38	1	3	Não	0	0		2020-04-17	336	11	2020-04-27	0.82	93.8365	0	0.82	93.8365	0.64	115.934	0	0.75	104.442	0	0	0	23.5487	22.0973	-9.91243	0	-11.4918	0	-0.38	1	0	0	1	2	0.44	0	0	0	0	0	0	0	1		0.82		0.51
2107	56	0	2	Não	0	0		2020-04-17	202	6	2020-04-24	1	88.333	0	1	88.333	0.79	104.263	0	0.95	93.9409	0	0	0	18.0339	15.9299	-9.89999	0	-10.322	0	-0.5	1	0	0	1	2	0.5	0	0	0	0	0	0	0	1		1		0.5
2109	64	0	3	Não	0	0		2020-04-17	292	9	2020-04-25	0.76	100.369	0	0.76	100.369	0.56	110.066	0	0.88	96.0221	0	0	0	9.66118	9.69683	-12.7593	0	-14.0437	0	-0.33	1	0	0	1	2	0.43	0	0	0	0	0	0	0	1		0.76		0.56
2129	57	0	2	Não	0	0		2020-04-18	341	11	2020-04-22	0.81	102.837	0			1.51	53.5365	1	1.03	84.7261	0	0	0			58.2587	0							1										1		0.81		2.25
2137	44	0	1	Não	0	0		2020-04-19	185	6	2020-04-27	2.67	29.2901	1	8.64	7.15679	2.04	40.4556	1	1.45	60.9387	0	0	1	38.1202	11.1655	50.6311	0	20.4831	5.97	-1.7	1	1	1	1	1	0.97	1	1	1					0		2.67		0.97
2142	43	1	2	Não	0	0		2020-04-19	291	9	2020-04-20			1					1	1.15	60.6186	0	0	1											0										0				1.62
2151	50	0	1	Não	0	0		2020-04-20	252	8	2020-04-29	0.96	96.2949	0	2.69	27.9657	1.23	71.5225	0	0.75	109.939	0	0	0	-25.7256	-24.7724	53.712	0	38.4162	1.73	-0.06	0	0	1	1	1	0.9	1	1	1					0		0.96		2.69
2157	71	0	3	Não	0	0		2020-04-20	263	8	2020-04-27	0.85	92.8995	0	1	80.4651	1	80.4651	0	0.97	83.4606	0	0	0	-13.3848	-12.4344	3.72273	0	2.9955	0.15	-0.03	0	0	0	1	2	0.82	0	0	0	1	0	0	1	1		0.85		0.85
2158	53	1	2	Não	0	0		2020-04-20	325	10	2020-04-27	0.62	106.419	0	2.94	18.4678	0.69	103.71	0	0.68	104.076	0	0	0	-2.54508	-2.70844	0.352451	0	0.365527	2.32	0	0	0	0	1	2	0.62	1	1	1	0	0	3	3	1		0.62		2.34
2167	61	1	3	Não	0	0		2020-04-21	215	7	2020-04-29	0.57	103.326	0	0.82	81.3296	0.72	95.0662	0	0.74	91.9913	0	0	0	-7.99406	-8.25995	-3.23441	0	-3.07483	0.25	-0.08	0	0	0	1	2	0.49	0	0	0	0	0	0	0	1		0.57		0.68
2170	63	1	3	Sim	0	0		2020-04-21	194	6	2020-05-03	5.12	8.91865	1	5.12	8.91865	0.81	81.5157	0	5.39	8.38526	1	1	0	813.991	72.597	-89.7133	1	-73.1304	0	-4.5	1	1	1	1	1	0.62	0	0	0					0	1	5.12		0.68
2171	81	0	2	Não	0	0		2020-04-21	237	7	2020-04-22	0.79	89.2493	0			1.04	72.1369	0	0.65	94.6647	0	0	0			31.2292	0							1										1		0.79		0.9
2172	42	0	3	Sim	0	0		2020-04-21	331	10	2020-04-26	2.75	28.6245	1	2.75	28.6245	0.45	134.821	0	2.44	33.0422	1		0	370.998	106.196	-75.4918	1	-101.779	0	-2.38	1	1	0	1	2	0.37	0	0	0	0	0	0	0	1		2.75		0.47
2178	38	0	1	Não	0	0		2020-04-21	278	9	2020-04-25	0.7	120.952	0			0.92	109.193	0	0.66	123.12	0	0	0			12.7544	0							1										1		0.7		0.78
2180	55	0	2	Não	0	0		2020-04-21	224	7	2020-05-01	1	88.8841	0	1.17	73.6209	0.79	104.913	0	0.63	112.335	0	0	0	18.0339	16.0293	7.07363	0	7.42119	0.17	-0.36	1	0	0	1	2	0.64	0	0	0	0	0	0	0	1		1		0.64
2183	52	0	1	Não	0	0		2020-04-22	196	6	2020-04-29	0.76	108.146	0	0.97	93.9293	0.97	93.9293	0	1.77	45.6414	1	1	0	-13.1461	-14.217	-51.4087	1	-48.2878	0.21	-0.11	0	0	1	1	1	0.65	0	0	0					0		0.76		0.65
2196	64	1	3	Sim	0	0		2020-04-22	356	11	2020-04-25	0.99	63.6737	0	0.99	63.6737	0.82	79.8262	0	1.02	61.433	0	0	0	25.3677	16.1525	-23.0415	0	-18.3932	0	-0.17	0	0	1	1	1	0.82	0	0	0					0		0.99		0.82
2198	57	0	2	Não	0	0		2020-04-22	293	9	2020-04-29	1.01	86.7434	0	1.01	86.7434	0.57	114.35	0	1.08	80.0412	0	0	0	31.8262	27.6071	-30.0036	0	-34.3093	0	-0.52	1	1	1	1	1	0.49	0	0	0					0		1.01		0.58
2200	35	1	3	Não	0	0		2020-04-22	252	8	2020-04-28	0.66	117.244	0	2.02	32.4063	0.96	79.1272	0	0.63	118.566	0	0	0	-32.5109	-38.1172	49.8426	0	39.4391	1.36	0	0	0	0	1	2	0.66	1	1	1	0	0	3	3	1		0.66		0.85
2201	34	0	3	Não	0	0		2020-04-22	308	10	2020-05-01	0.58	131.244	0			0.72	122.948	0	0.71	123.468	0	0	0			0.423278	0							1										1		0.58		0.61
2212	77	0	2	Não	0	0		2020-04-23	278	9	2020-05-09	1.31	56.063	1	9.44	5.24126	1.79	38.5459	1	0.76	92.5734	0	0	1	-31.2454	-17.5171	140.164	0	54.0275	8.13	0	0	0	1	1	1	1.31	1	1	1					0	1	1.31		1.92
2216	56	0	1	Não	0	0		2020-04-23	259	8	2020-04-30	1.3	64.4749	0	1.3	64.4749	0.66	110.081	0	0.98	90.5006	0	0	0	70.734	45.6057	-17.787	0	-19.58	0	-0.73	1	1	0	1	2	0.57	0	0	0	1	0	0	1	1		1.3		0.63
2218	54	0	2	Não	0	0		2020-04-23	199	6	2020-04-28	0.89	101.836	0	0.97	92.7681	0.82	104.386	0	0.92	98.8507	0	0	0	2.50475	2.55073	-5.30301	0	-5.53562	0.08	-0.38	1	0	0	1	2	0.51	0	0	0	0	0	0	0	1		0.89		0.88
2222	37	0	2	Não	0	0		2020-04-23	191	6	2020-04-27	0.52	133.137	0			0.63	125.641	0	0.69	122.236	0	0	0			-2.70995	0							1										1		0.52		0.63
2231	52	0	3	Não	0	0		2020-04-23	231	7	2020-04-30	0.63	114.45	0	0.8	106.484	0.67	112.342	0	1	90.558	0	0	0	-1.84187	-2.10803	-19.3908	0	-21.7841	0.17	0	0	0	0	1	2	0.63	0	0	0	1	0	0	1	1		0.63		0.7
2237	26	0	2	Sim	0	0		2020-04-23	206	6	2020-05-05	1.29	78.4234	0	6.9	10.4842	0.62	135.189	0	1.09	95.9934	0	0	0	72.3835	56.7655	-28.9931	0	-39.1955	5.61	-0.85	1	1	0	1	2	0.44	1	1	1	0	2	3	3	1		1.29		1.1
2238	68	1	3	Não	0	0		2020-04-23	191	6	2020-05-23	0.68	94.8057	0	4.33	10.5714	0.57	98.9243	0	0.54	100.222	0	0	0	4.34432	4.11866	1.31155	0	1.29744	3.65	-0.28	0	0	0	0	0	0.4	1	1	1				0	0		0.68		4.33
2240	36	0	3	Não	0	0		2020-04-23	329	10	2020-05-01	0.88	114.288	0	0.88	114.288	0.7	122.465	0	0.73	120.923	0	0	0	7.15542	8.17777	-1.25932	0	-1.54223	0	-0.18	0	0	0	0	0	0.7	0	0	0				0	0		0.88		0.71
2241	52	0	3	Não	0	0		2020-04-23	278	9	2020-04-29	0.55	119.242	0			0.65	113.375	0	0.76	108.146	0	0	0			-4.61192	0							1										1		0.55		0.65
2246	63	1	3	Não	0	0		2020-04-24	174	5	2020-05-05	0.89	72.804	0	8.57	4.80669	2.05	26.7497	1	0.75	89.4025	0	0	0	-63.258	-46.0543	234.219	0	62.6528	7.68	0	0	0	0	0	0	0.89	1	1	1				0	0		0.89
2251	70	0	3	Não	0	0		2020-04-24	169	5	2020-05-04	0.74	97.4745	0	1.73	41.9424	1.73	41.9424	1	0.8	95.2063	0	0	0	-56.9709	-55.5321	126.993	0	53.2639	0.99	0	0	0	1	1	1	0.74	1	0	1					0		0.74		1.47
2260	60	0	3	Não	0	0		2020-04-25	300	9	2020-05-15	0.88	98.4409	0	0.88	98.4409	0.69	105.944	0	0.98	88.277	0	0	0	7.62207	7.50323	-16.6758	0	-17.6671	0	-0.19	0	0	1	1	1	0.69	0	0	0					0	1	0.88		0.69
2261	72	1	3	Não	0	0		2020-04-25	275	9	2020-04-28	1.05	56.453	1			0.43	103.276	0	0.94	64.4704	0	0	0			-37.5746	0							1										1		1.05		0.72
2262	62	0	3	Não	0	0		2020-04-25	306	10	2020-04-30	0.63	107.549	0	0.83	98.9568	0.79	100.444	0	0.9	96.5664	0	0	0	-6.60633	-7.10503	-3.86044	0	-3.87757	0.2	0	0	0	0	1	2	0.63	0	0	0	1	0	0	1	1		0.63		0.83
2264	41	1	1	Não	0	0		2020-04-25	200	6	2020-04-27	1.17	60.1204	0			0.56	117.512	0	1.18	59.5096	1		0			-49.3588	1							1										1		1.17		0.62
2271	74	0	2	Não	0	0		2020-04-25	204	6	2020-04-27	1.79	39.2718	1			3.54	17.3261	1	0.99	79.936	0	0	1			361.362	0							1										1		1.79		0.75
2272	50	0	3	Não	1	1	6	2020-04-25	221	7	2020-05-01	11.67	4.80667	1	11.67	4.80667	2.68	28.091	1	8.97	6.59141	1	1	1	484.418	23.2843	-76.5355	1	-21.4996	0	-8.99	1	1	0	1	2	2.68	0	0	1	1	0	0	3	1		11.67		3.25
2273	32	0	3	Não	0	0		2020-04-25	187	6	2020-04-30	0.33	157.56	0			0.73	123.969	0	0.58	132.887	0	0	0			7.19345	0							1										1		0.33		0.73
2277	65	1	1	Não	0	0		2020-04-25	274	8	2020-04-29	1.82	30.4744	1	2.55	20.3317	1.01	61.7782	0	1.56	36.6667	1	1	0	102.722	31.3038	-40.6479	1	-25.1115	0.73	-1.08	1	1	1	1	1	0.74	1	0	1					0		1.82		2.55
2283	52	0	1	Não	1	0		2020-04-25	201	6	2020-05-09	2.06	38.044	1	2.06	38.044	0.63	114.45	0	2.76	26.7816	1	1	0	200.836	76.4061	-76.5998	1	-87.6686	0	-1.49	1	1	1	1	1	0.57	0	0	0					0		2.06		0.73
2287	63	0	1	Não	0	0		2020-04-26	165	5	2020-05-15	1.25	64.7029	0	1.25	64.7029	0.82	98.7039	0	0.98	86.6452	0	0	0	52.5494	34.001	-12.217	0	-12.0587	0	-0.48	1	0	1	1	1	0.77	0	0	0					0	1	1.25		0.79
2291	73	0	2	Não	0	0		2020-04-26	211	6	2020-04-27	1.79	39.5168	1	1.79	39.5168	0.84	92.0797	0	0.93	86.7014	0	0	0	133.014	52.5628	-5.84084	0	-5.37822	0	-1.13	1	1	1	1	1	0.66	0	0	0					0		1.79		0.69
2297	36	0	3	Não	0	0		2020-04-26	325	10	2020-05-05	1.28	74.386	0	1.28	74.386	0.94	107.743	0	1.21	79.5794	0	0	0	44.8433	33.3572	-26.1397	0	-28.1638	0	-0.42	1	0	0	1	2	0.86	0	0	0	0	0	0	0	1		1.28		0.86
2302	76	1	3	Não	0	0		2020-04-26	214	7	2020-05-11	0.62	92.2347	0	0.62	92.2347	0.56	94.5252	0	0.86	69.97	0	0	0	2.4833	2.29046	-25.9774	0	-24.5552	0	-0.06	0	0	0	0	0	0.56	0	0	0				0	0		0.62		0.56
2306	52	1	1	Não	1	0		2020-04-26	217	7	2020-04-30	0.59	108.37	0	1.77	34.1638	1.18	55.5745	1	0.61	107.503	0	0	0	-48.7179	-52.7957	93.4394	0	51.9285	1.18	0	0	0	0	0	0	0.59	1	1	1				0	0		0.59		1.77
2307	28	0	3	Não	0	0		2020-04-26	304	10	2020-05-01	0.53	139.994	0	1.57	61.1887	0.46	146.113	0	0.69	129.273	0	0	0	4.37066	6.11868	-11.525	0	-16.8395	1.04	-0.3	1	1	0	0	0	0.23	1	1	1				0	0		0.53		1.25
2323	47	1	1	Não	0	0		2020-04-27	304	10	2020-05-05	0.62	110.465	0	0.87	82.6449	0.82	88.7284	0	0.84	86.1994	0	0	0	-19.6772	-21.7364	-2.8503	0	-2.52902	0.25	0	0	0	0	0	0	0.62	0	0	0				0	0		0.62		0.87
2325	68	0	3	Não	0	0		2020-04-27	157	5	2020-05-19	0.87	93.9867	0	0.87	93.9867	0.49	111.779	0	1.24	63.3293	0	0	0	18.9311	17.7928	-43.3444	1	-48.4501	0	-0.44	1	1	0	1	2	0.43	0	0	0	0	0	0	0	1		0.87		0.55
2336	52	0	3	Não	0	0		2020-04-28	300	9	2020-05-05	0.87	103.82	0	9.6	6.00069	1.8	44.7301	1	0.89	103.11	0	0	0	-56.9158	-59.0902	130.516	0	58.38	8.73	0	0	0	0	1	2	0.87	1	1	1	0	0	3	3	1		0.87		5.01
2341	64	0	1	Não	0	0		2020-04-28	276	9	2020-05-01	0.78	99.5847	0			0.5	113.898	0	0.98	86.108	0	0	0			-24.399	0							1										1		0.78		0.98
2342	59	0	1	Não	0	0		2020-04-28	220	7	2020-05-05	1.14	74.0856	0	10.29	5.28593	3.47	19.4816	1	1.19	70.3661	0	0	0	-73.704	-54.6041	261.193	0	50.8845	9.15	0	0	0	1	1	1	1.14	1	1	1					0		1.14		5.7
2350	34	1	3	Não	0	0		2020-04-28	314	10	2020-04-29	0.75	107.073	0			2.03	32.4158	1	0.97	78.6369	0	0	0			142.588	0							1										1		0.75		6.09
2363	56	0	2	Não	0	0		2020-04-29	221	7	2020-05-03	0.57	115.064	0			0.66	110.081	0	0.75	105.912	0	0	0			-3.787	0							0										0		0.57		1.32
2369	52	0	3	Não	0	0		2020-04-29	220	7	2020-05-01	0.59	116.74	0			1.04	86.3947	0	0.75	108.58	0	0	0			25.6787	0							1										1		0.59		1.37
2384	43	0	3	Não	0	0		2020-04-30	172	5	2020-05-17	0.91	107.247	0	0.91	107.247	0.67	118.81	0	0.9	108.679	0	0	0	10.781	11.5623	-8.52691	0	-10.1308	0	-0.4	1	0	0	0	0	0.51	0	0	0				0	0		0.91		0.51
2390	54	1	3	Não	0	0		2020-04-30	202	6	2020-05-22	0.29	127.012	0	0.78	90.2025	0.78	90.2025	0	0.6	106.598	0	0	0	-28.9812	-36.8096	18.1762	0	16.3954	0.49	0	0	0	0	1	2	0.29	1	1	1	0	0	0	0	1		0.29		0.78
2403	28	1	3	Não	0	0		2020-04-30	267	8	2020-05-07	0.64	123.373	0	1.11	69.4338	0.75	111.144	0	0.7	120.737	0	0	0	-9.91243	-12.2293	8.63152	0	9.59339	0.47	0	0	0	0	1	2	0.64	1	0	1	0	0	0	0	1		0.64		1.11
2414	47	1	3	Não	1	0		2020-05-01	271	8	2020-05-02	4.89	10.4104	1	5.81	8.46502	5.81	8.46502	1	1.05	65.9496	0	0	1	-18.6871	-1.94541	679.084	0	57.4846	0.92	0	0	0	1	1	1	4.89	1	0	1					0		4.89		5.81
2423	72	1	3	Não	0	0		2020-05-01	179	5	2020-05-14	0.31	111.75	0	0.91	67.0292	0.77	81.9078	0	0.73	87.3226	0	0	0	-26.7043	-29.842	6.61086	0	5.41481	0.6	0	0	0	0	1	2	0.31	1	1	1	0	2	0	2	1		0.31		0.91
2424	73	1	2	Não	0	0		2020-05-01	249	8	2020-05-14	0.86	71.2877	0	1.04	56.7509	0.92	65.7457	0	0.77	81.3999	0	0	0	-7.77413	-5.542	23.8102	0	15.6542	0.18	-0.13	0	0	0	0	0	0.73	0	0	0				0	0		0.86		1.04
2447	64	1	3	Não	0	0		2020-05-02	240	7	2020-05-11	1.12	54.9111	1	1.29	46.3462	0.25	123.7	0	0.84	77.5509	0	0	0	125.273	68.7888	-37.3072	0	-46.149	0.17	-0.9	1	1	1	1	1	0.22	0	0	0					0		1.12		0.8
2448	48	1	3	Não	0	0		2020-05-02	214	7	2020-05-14	0.47	117.358	0	5.22	9.56607	0.93	75.8156	0	0.61	110.211	0	0	0	-35.3981	-41.5426	45.3671	0	34.3953	4.75	0	0	0	0	1	2	0.47	1	1	1	0	0	3	3	1		0.47		2.9
2452	71	1	2	Não	0	0		2020-05-02	283	9	2020-05-08	1.49	37.3243	1			1.18	49.3806	1	1.2	48.3947	1		1			-1.99665	0							1										1		1.49		0.84
2465	39	1	3	Não	0	0		2020-05-03	195	6	2020-05-06			1					1	0.99	74.3849	0	0	1											0										0				4.46
2469	57	0	3	Não	1	1	14	2020-05-03	299	9	2020-05-20	8.93	6.34454	1	8.93	6.34454	0.97	91.0533	0	6.09	10.0434	1		0	1335.14	84.7088	-88.9698	1	-81.0099	0	-8.11	1	1	0	1	2	0.82	0	0	1	1	0	0	3	1		8.93		0.82
2472	59	0	3	Não	0	0		2020-05-03	187	6	2020-05-13	0.91	97.089	0	0.91	97.089	0.88	99.055	0	1.21	68.9727	0	0	0	2.02489	1.96595	-30.3692	0	-30.0823	0	-0.03	0	0	0	0	0	0.88	0	0	0				0	0		0.91		0.88
2474	39	0	3	Não	0	0		2020-05-03	249	8	2020-05-11	0.74	118.201	0	2.13	39.6264	1.24	75.8462	0	0.94	105.752	0	0	0	-35.833	-42.3551	39.4288	0	29.9053	1.39	0	0	0	0	1	2	0.74	1	1	1	0	0	0	0	1		0.74		1.98
2476	39	1	2	Não	0	0		2020-05-03	336	11	2020-05-08	0.64	115.215	0			0.77	100.568	0	0.75	103.794	0	0	0			3.20847	0							1										1		0.64		0.61
2477	37	1	2	Não	0	0		2020-05-03	201	6	2020-05-10	0.7	114.165	0	0.7	114.165	0.6	118.486	0	0.77	101.826	0	0	0	3.7849	4.32102	-14.0601	0	-16.6593	0	-0.1	0	0	0	0	0	0.6	0	0	0				0	0		0.7		0.6
2479	47	0	3	Não	0	0		2020-05-03	184	6	2020-05-10	1.07	86.1334	0	1.07	86.1334	0.71	113.879	0	1.04	89.1235	0	0	0	32.212	27.7452	-21.7382	0	-24.7552	0	-0.53	1	0	1	1	1	0.54	0	0	0					0		1.07		0.54
2485	75	1	3	Não	0	0		2020-05-04	262	8	2020-05-09	1.1	52.401	1	1.1	52.401	0.97	60.9375	0	1.12	51.2802	1	1	0	16.2907	8.53651	-15.848	0	-9.65738	0	-0.42	1	0	1	1	1	0.68	0	0	0					0		1.1		0.92
2487	59	1	1	Não	0	0		2020-05-04	190	6	2020-05-12	0.79	86.1142	0	0.79	86.1142	0.48	109.043	0	0.91	72.6737	0	0	0	26.6264	22.9291	-33.3533	0	-36.3696	0	-0.35	1	0	0	0	0	0.44	0	0	0				0	0		0.79		0.55
2490	49	0	2	Não	0	0		2020-05-04	195	6	2020-05-13	1.23	71.9687	0	1.23	71.9687	0.55	121.487	0	1.04	88.0217	0	0	0	68.8056	49.5185	-27.5465	0	-33.4655	0	-0.82	1	1	1	1	1	0.41	0	0	0					0		1.23		0.41
2521	37	0	1	Não	0	0		2020-05-05	258	8	2020-05-08	0.7	121.706	0			0.88	113.579	0	0.64	125.045	0	0	0			10.095	0							1										1		0.7		1.2
2539	46	0	2	Não	0	0		2020-05-06	211	6	2020-05-07	0.54	124.463	0			0.77	111.816	0	0.69	115.582	0	0	0			3.3684	0							1										1		0.54		0.83
2540	35	0	2	Não	0	0		2020-05-06	217	7	2020-05-14	7.19	9.4356	1	7.19	9.4356	2.04	42.7846	1	1.76	51.0774	1	1	1	353.439	33.349	19.3826	0	8.29277	0	-6.5	1	1	1	1	1	0.69	0	0	0					0		7.19		0.69
2544	74	1	2	Não	0	0		2020-05-06	292	9	2020-05-09			1					1	0.94	63.6735	0	0	1											0										0				0.44
2563	44	1	1	Não	0	0		2020-05-07	186	6	2020-05-14	0.74	102.25	0	0.98	72.9913	0.98	72.9913	0	0.94	76.7342	0	0	0	-28.615	-29.2589	5.12787	0	3.7429	0.24	0	0	0	0	1	2	0.74	0	0	0	0	0	0	0	1		0.74		0.98
2581	44	1	3	Não	0	0		2020-05-07	209	6	2020-05-08	0.97	73.8952	0			0.58	114.369	0	1.01	70.3974	0	0	0			-38.447	0							1										1		0.97		0.73
2599	71	1	2	Sim	0	0		2020-05-08	207	6	2020-05-14	1.16	50.404	1	1.38	40.9223	0.43	103.92	0	1.08	54.917	1	1	0	106.174	53.5162	-47.1547	1	-49.0033	0.22	-0.73	1	1	1	1	1	0.43	0	0	0					0		1.16		1.38
2609	50	0	2	Não	0	0		2020-05-09	179	5	2020-05-21	0.61	117.017	0	0.61	117.017	0.5	124.26	0	0.68	113.24	0	0	0	6.18928	7.24252	-8.86793	0	-11.0193	0	-0.11	0	0	0	0	0	0.5	0	0	0				0	0		0.61		0.5
2612	54	1	2	Não	0	0		2020-05-09	246	8	2020-05-18	1.32	47.9781	1	1.32	47.9781	0.86	80.2295	0	1.29	49.3202	1		0	67.2209	32.2513	-38.5261	0	-30.9093	0	-0.48	1	0	0	1	2	0.84	0	0	0	0	0	0	0	1		1.32		1.11
2624	75	0	3	Não	0	0		2020-05-10	242	7	2020-05-14	0.59	101.18	0	3.87	15.4721	1.23	61.2234	0	0.74	94.49	0	0	0	-39.4909	-39.957	54.3364	0	33.2666	3.28	0	0	0	0	1	2	0.59	1	1	1	1	2	3	3	1		0.59		2.3
2629	46	1	2	Não	1	1	8	2020-05-10	169	5	2020-05-21	9.73	4.5878	1	9.73	4.5878	1.28	52.3225	1	4.22	12.5016	1		1	1040.47	47.7347	-76.1067	1	-39.8209	0	-8.6	1	1	0	1	2	1.13	0	0	1	1	0	0	3	1		9.73		1.83
2646	44	0	3	Não	0	0		2020-05-11	198	6	2020-05-20	2.16	37.7738	1	2.16	37.7738	0.67	118.073	0	1.53	57.1354	1		0	212.579	80.2992	-51.6101	1	-60.9376	0	-1.6	1	1	0	1	2	0.56	0	0	0	0	0	0	0	1		2.16		0.56
2654	46	1	3	Não	0	0		2020-05-11	283	9	2020-05-15	0.79	93.3658	0	0.79	93.3658	0.55	114.41	0	0.7	107.95	0	0	0	22.5395	21.0442	-5.64633	0	-6.45997	0	-0.48	1	1	0	1	2	0.31	0	0	0	0	0	0	0	1		0.79		0.31
2656	24	0	1	Não	0	0		2020-05-11	180	5	2020-05-20	0.66	134.321	0			1.06	100.505	0	0.72	130.837	0	0	0			30.1796	0							1										1		0.66		1.04
2669	69	1	3	Não	0	0		2020-05-12	188	6	2020-05-13	0.73	88.9671	0			0.82	77.3821	0	0.72	90.452	0	0	0			16.8901	0							1										1		0.73		0.82
2673	68	1	1	Não	0	0		2020-05-12	308	10	2020-05-25	0.75	86.6651	0	0.78	82.6808	0.63	96.5668	0	0.67	95.1448	0	0	0	11.4252	9.90167	-1.47259	0	-1.42204	0.03	-0.12	0	0	0	1	2	0.63	0	0	0	0	0	0	0	1		0.75		0.64
2680	73	1	3	Não	0	0		2020-05-12	191	6	2020-05-18	1.99	26.0489	1	1.99	26.0489	0.67	92.2316	0	1.07	54.8469	1	1	0	254.071	66.1827	-40.5335	1	-37.3847	0	-1.47	1	1	1	1	1	0.52	0	0	0					0		1.99		0.64
2687	68	1	2	Não	0	0		2020-05-12	176	5	2020-05-21	1.53	36.8373	1	1.53	36.8373	0.67	95.1448	0	1.37	42.0585	1	1	0	158.284	58.3074	-55.7953	1	-53.0863	0	-1.01	1	1	1	1	1	0.52	0	0	0					0		1.53		0.52
2691	36	0	2	Não	0	0		2020-05-12	188	6	2020-05-15			1					1	0.78	118.528	0	0	1											0										0				1.35
2706	62	0	3	Não	0	0		2020-05-13	197	6	2020-05-19	1.31	61.5448	0	12.15	4.25036	5.08	12.1026	1	1.34	59.8951	1	1	0	-80.3352	-49.4421	394.892	0	47.7924	10.84	0	0	0	1	1	1	1.31	1	1	1					0		1.31		7.13
2717	52	1	3	Não	0	0		2020-05-13	195	6	2020-05-14	0.73	98.8887	0			0.79	89.9459	0	0.92	74.9184	0	0	0			-16.7073	0							1										1		0.73		0.79
2741	71	0	1	Não	0	0		2020-05-14	305	10	2020-05-21	1.96	35.884	1	7.89	6.74707	2.75	23.9006	1	1.99	35.2358	1		1	-33.3948	-11.9834	47.4265	0	11.3352	5.93	0	0	0	0	1	2	1.96	1	1	1	0	2	3	3	1		1.96
2749	56	0	3	Não	0	0		2020-05-14	310	10	2020-05-19	0.81	103.479	0	1.99	38.6811	1.41	58.4871	1	0.95	93.9409	0	0	0	-43.4791	-44.9915	60.6181	0	35.4538	1.18	-0.06	0	0	0	0	0	0.75	1	0	1				0	0		0.81		1.39
2758	69	0	3	Não	0	0		2020-05-15	256	8	2020-05-22	1.39	54.8772	1	1.39	54.8772	0.88	93.0821	0	1.19	66.1231	0	0	0	69.6189	38.2049	-28.9626	0	-26.959	0	-0.52	1	0	1	1	1	0.87	0	0	0					0		1.39		0.91
2773	61	0	3	Não	0	0		2020-05-15	179	5	2020-05-18	0.49	116.753	0			0.63	108.22	0	0.68	105.752	0	0	0			-2.28007	0							0										0		0.49		0.63
2783	32	1	2	Não	0	0		2020-05-16	232	7	2020-05-17			1					1	0.9	87.109	0	0	1											0										0				1.03
2786	58	1	2	Não	0	0		2020-05-16	204	6	2020-05-25	0.8	85.3533	0	1.07	60.2098	1.06	60.8921	0	0.79	86.6514	0	0	0	-28.6587	-24.4611	42.3032	0	25.7593	0.27	0	0	0	0	1	2	0.8	0	0	0	1	0	0	1	1		0.8		1.07
2791	81	1	3	Não	0	0		2020-05-16	305	10	2020-05-25	1.08	51.6055	1	1.08	51.6055	0.91	63.3804	0	1.24	43.7219	1	1	0	22.8171	11.7749	-31.0168	0	-19.6586	0	-0.29	0	0	0	1	2	0.79	0	0	0	0	0	0	0	1		1.08		0.79
2792	50	0	3	Não	0	0		2020-05-16	211	6	2020-05-17	0.76	109.5	0			0.79	108.227	0	0.79	108.227	0	0	0			0	0							1										1		0.76		0.98
2793	28	0	2	Não	0	0		2020-05-16	296	9	2020-05-17	0.53	139.994	0			0.91	117.734	0	0.62	133.518	0	0	0			13.4064	0							1										1		0.53		0.76
2803	41	0		Não	0	0		2020-05-17	317	10	2020-05-19	0.75	116.268	0			2.07	40.5017	1	0.7	118.716	0	0	0			193.113	0							1										1		0.75		2.87
2824	61	1	2	Não	0	0		2020-05-18	195	6	2020-06-02	0.62	101.253	0	0.62	101.253	0.53	105.154	0	0.93	69.9271	0	0	0	3.85225	3.90053	-33.5003	0	-35.2268	0	-0.09	0	0	0	1	2	0.53	0	0	0	1	0	0	1	1		0.62		0.53
2826	78	0	2	Não	0	0		2020-05-18	247	8	2020-05-24	0.73	93.1253	0	0.74	92.7434	0.74	92.7434	0	1	77.0372	0	0	0	-0.410048	-0.381858	-16.9351	0	-15.7062	0.01	0	0	0	0	1	2	0.73	0	0	0	0	0	0	0	1		0.73		0.74
2829	61	1	4	Não	0	0		2020-05-18	241	7	2020-05-22	0.49	107.161	0	1.01	63.3344	1.01	63.3344	0	0.68	99.0242	0	0	0	-40.8982	-43.8271	56.3515	0	35.6898	0.52	0	0	0	0	1	2	0.49	1	0	1	1	2	0	2	1		0.49		0.95
2831	72	1	2	Não	0	0		2020-05-18	189	6	2020-05-28	0.94	64.4704	0	2.57	19.2839	0.87	70.7442	0	0.84	73.7868	0	0	0	9.73125	6.27378	4.30088	0	3.04262	1.63	-0.07	0	0	0	0	0	0.87	1	1	1				0	0		0.94		2.44
2841	67	1	999	Não	0	0		2020-05-19	197	6	2020-06-02	1.53	37.0672	1	2.38	21.8136	1.94	27.8777	1	2.23	23.5859	1		1	-24.7914	-9.18946	-15.395	0	-4.29176	0.85	0	0	0	0	1	2	1.53	1	0	1	1	0	0	1	1		1.53		2.06
2852	87	1	2	Sim	0	0		2020-05-19	220	7	2020-06-09	1.7	28.8443	1	7.18	5.11976	1.21	43.3767	1	1.63	30.3371	1	1	1	50.3821	14.5324	-30.0613	0	-13.0396	5.48	-0.79	1	0	1	1	1	0.91	1	1	1					0		1.7		1.09
2863	63	0	3	Não	0	0		2020-05-19	171	5	2020-05-22	1.05	79.7607	0			0.62	107.4	0	1.15	71.5119	0	0	0			-33.4153	0							1										1		1.05		0.62
2873	52	0	2	Não	0	0		2020-05-20	226	7	2020-05-24	0.98	92.7803	0			0.63	114.45	0	0.76	108.146	0	0	0			-5.50798	0							1										1		0.98		0.63
2883	61	0	3	Não	0	0		2020-05-20	291	9	2020-05-24	0.84	99.2146	0	7.06	8.2045	4.38	14.5495	1	0.84	99.2146	0	0	0	-85.3353	-84.6651	581.91	0	84.6651	6.22	0	0	0	0	0	0	0.84	1	1	1				0	0		0.84		7.06
2885	40	0	2	Não	0	0		2020-05-20	219	7	2020-06-01	0.7	119.456	0	1.11	86.0898	0.71	118.946	0	0.79	115.172	0	0	0	-0.42746	-0.510628	-3.17296	0	-3.77411	0.41	-0.1	0	0	0	1	2	0.6	1	0	1	1	0	0	1	1		0.7
2889	59	1	2	Não	0	0		2020-05-20	227	7	2020-05-25	0.93	70.8023	0	0.93	70.8023	0.87	76.7015	0	1.14	55.4551	1	1	0	8.33192	5.89919	-27.7002	0	-21.2464	0	-0.06	0	0	0	0	0	0.87	0	0	0				0	0		0.93		0.87
2906	23	1	3	Não	0	0		2020-05-21	288	9	2020-05-27	0.46	137.813	0	5.91	9.62849	1.11	71.6268	0	0.75	114.654	0	0	0	-48.026	-66.186	60.0715	0	43.0273	5.45	0	0	0	0	0	0	0.46	1	1	1				0	0		0.46		1.07
2909	41	0	3	Não	0	0		2020-05-21	254	8	2020-05-27	1.47	61.0741	0	1.47	61.0741	1.06	90.4214	0	1.23	75.6401	0	0	0	48.0518	29.3472	-16.3471	0	-14.7813	0	-0.88	1	1	1	1	1	0.59	0	0	0					0		1.47		0.82
2916	84	0	1	Sim	0	0		2020-05-21	247	8	2020-05-30	3.06	19.3923	1	3.06	19.3923	0.72	90.0887	0	1.64	40.9904	1	1	0	364.56	70.6965	-54.5	1	-49.0983	0	-2.34	1	1	1	1	1	0.72	0	0	0					0		3.06		0.72
2934	51	0	2	Não	0	0		2020-05-22	188	6	2020-05-30	0.91	102.042	0	1.85	43.5534	1.2	73.2168	0	1.03	87.9475	0	0	0	-28.2483	-28.8251	20.1193	0	14.7307	0.94	-0.06	0	0	0	0	0	0.85	1	0	1				0	0		0.91		0.98
2935	66	1	3	Não	0	0		2020-05-22	288	9	2020-05-28	2.54	20.3011	1	6.05	7.16496	1.72	32.4105	1	2	27.0448	1		1	59.649	12.1094	-16.5554	0	-5.3657	3.51	-1.66	1	1	0	1	2	0.88	1	0	1	0	2	0	2	1		2.54		3.13
2938	28	0	2	Não	0	0		2020-05-22	229	7	2020-05-30	0.56	137.686	0			0.93	114.702	0	0.79	124.096	0	0	0			8.18982	0							1										1		0.56		0.93
2940	60	0	5	Não	0	0		2020-05-22	255	8	2020-05-26	1.5	52.9675	1			0.99	87.2081	0	0.86	99.1267	0	0	0			13.6669	0							0										0		1.5		0.9
2981	48	1	1	Não	0	0		2020-05-24	255	8	2020-05-31	1.02	67.8606	0	1.16	58.1552	1.16	58.1552	1	0.89	79.9227	0	0	0	-14.302	-9.70544	37.43	0	21.7675	0.14	0	0	0	1	1	1	1.02	0	0	0					0		1.02		1.16
2984	79	1	3	Não	0	0		2020-05-24	225	7	2020-06-07	0.72	84.9978	0	0.72	84.9978	0.69	88.2257	0	0.71	86.4364	0	0	0	3.79761	3.22788	-2.02808	0	-1.78929	0	-0.03	0	0	0	0	0	0.69	0	0	0				0	0		0.72		0.69
2996	60	0	2	Não	0	0		2020-05-24	271	8	2020-05-29	0.86	99.1267	0	4.8	13.1168	1.58	49.7657	1	0.91	96.4871	0	0	0	-49.7958	-49.361	93.8826	0	46.7214	3.94	0	0	0	0	0	0	0.86	1	1	1				0	0		0.86		4.08
3002	49	0	3	Não	0	0		2020-05-25	233	7	2020-06-01	0.93	100.658	0			0.78	109.322	0	0.98	94.5276	0	0	0			-13.5329	0							1										1		0.93		0.87
3009	51	0	2	Não	1	1	3	2020-05-25	255	8	2020-06-01	7.52	8.09406	1			1.47	57.3914	1	4.48	15.0693	1		1			-73.7429	1							1										1		7.52		1.78
3014	62	1	3	Não	0	0		2020-05-25	227	7	2020-06-06	1.14	54.43	1	3.64	13.5146	0.69	98.0646	0	1.27	47.8145	1	1	0	80.1666	43.6346	-51.2419	1	-50.2501	2.5	-0.76	1	1	1	1	1	0.38	1	1	1					0		1.14		1.77
3015	24	0	2	Não	0	0		2020-05-25	248	8	2020-05-30	1.06	100.505	0			0.73	130.293	0	0.64	135.575	0	0	0			4.05361	0							0										0		1.06
3022	72	0	3	Não	0	0		2020-05-26	236	7	2020-05-27	0.61	102.053	0			0.71	97.4803	0	0.79	94.3873	0	0	0			-3.17296	0							1										1		0.61		0.71
3023	59	1	2	Não	0	0		2020-05-26	231	7	2020-05-28			1					1	0.82	82.3475	0	0	1											0										0				1.68
3032	64	1	3	Não	0	0		2020-05-26	156	5	2020-05-31	0.85	76.4574	0			1.04	60.0181	0	1	62.9103	0	0	0			4.819	0							1										1		0.85		0.76
3033	51	1	3	Não	0	0		2020-05-26	215	7	2020-06-04	0.56	110.426	0	0.91	76.381	0.88	79.5163	0	0.78	91.9013	0	0	0	-27.9916	-30.9101	15.5755	0	12.385	0.35	0	0	0	0	0	0	0.56	1	0	1				0	0		0.56		0.91
3037	59	0	2	Não	0	0		2020-05-26	225	7	2020-06-08	0.67	107.556	0	1.75	44.297	1.36	59.9478	1	0.95	92.2044	0	0	0	-44.2638	-47.6084	53.8078	0	32.2566	1.08	0	0	0	0	1	2	0.67	1	1	1	1	2	0	2	1		0.67		1.75
3051	42	1	2	Não	0	0		2020-05-27	278	9	2020-06-04	0.65	112.663	0	1.34	50.7713	1.05	68.0326	0	0.71	108.801	0	0	0	-39.6143	-44.6309	59.9253	0	40.7687	0.69	0	0	0	0	1	2	0.65	1	0	1	0	0	0	0	1		0.65		1.25
3056	21	0	3	Não	0	0		2020-05-27	229	7	2020-05-30	0.5	148.819	0			7.83	9.29275	1	0.75	131.668	0	0	0			1316.89	0							1										1		0.5		6.04
3074	57	1	3	Não	1	0		2020-05-28	259	8	2020-06-02	0.98	67.3221	0	0.98	67.3221	0.94	70.7743	0	0.96	69.0087	0	0	0	5.12787	3.45219	-2.49476	0	-1.76565	0	-0.44	1	0	0	1	2	0.54	0	0	0	1	0	0	1	1		0.98		0.68
3086	41	0	3	Não	0	0		2020-05-28	163	5	2020-06-09	0.6	124.373	0	2.48	32.6059	0.43	137.537	0	0.76	115.804	0	0	0	10.5845	13.1643	-15.802	0	-21.7337	1.88	-0.43	1	1	0	0	0	0.17	1	1	1				0	0		0.6		2.48
3088	62	1	3	Sim	0	1	20	2020-05-28	208	6	2020-06-20	7.06	6.10321	1			1.2	51.1807	1	6.26	7.05074	1		1			-86.2238	1							1										1		7.06		1.53
3108	41	0	3	Não	0	0		2020-05-29	242	7	2020-06-15	0.58	125.653	0	1.64	53.5581	0.86	111.56	0	1.03	93.5908	0	0	0	-11.2156	-14.0927	-16.1074	0	-17.9695	1.06	0	0	0	0	0	0	0.58	1	1	1				0	0		0.58		1.45
3123	55	0	3	Não	0	0		2020-05-30	183	6	2020-06-11	0.74	107.006	0	0.89	101.204	0.89	101.204	0	0.85	102.619	0	0	0	-5.42155	-5.80136	1.39844	0	1.41528	0.15	-0.11	0	0	0	1	2	0.63	0	0	0	1	0	0	1	1		0.74		0.74
3127	73	0	1	Não	0	0		2020-05-30	291	9	2020-05-31	0.86	91.4276	0			0.66	99.0362	0	1.02	77.6043	0	0	0			-21.6405	0							1										1		0.86
3129	69	1	3	Não	0	0		2020-05-30	229	7	2020-06-17	0.71	91.9829	0	0.86	73.0834	0.86	73.0834	0	0.7	93.562	0	0	0	-20.5467	-18.8995	28.0208	0	20.4785	0.15	-0.07	0	0	0	0	0	0.64	0	0	0				0	0		0.71		0.64
3130	74	0	3	Não	0	0		2020-05-30	230	7	2020-06-05	1.41	52.2928	1	1.41	52.2928	0.51	106.392	0	1.53	47.4106	1	1	0	103.454	54.0992	-55.4378	1	-58.9814	0	-1.03	1	1	1	1	1	0.38	0	0	0					0		1.41		0.49
3139	46	1	3	Não	0	0		2020-05-30	207	6	2020-06-18	0.68	108.707	0	7.2	6.58478	1.85	33.6306	1	0.95	74.8293	0	0	0	-69.063	-75.0762	122.504	0	41.1988	6.52	0	0	0	0	0	0	0.68	1	1	1				0	0		0.68		6.69
3155	89	1		Não	0	0		2020-05-31	260	8	2020-06-01	0.59	86.0939	0			0.57	86.8124	0	0.46	91.4162	0	0	0			5.30311	0							1										1		0.59		0.53
3159	73	1	3	Não	0	0		2020-05-31	307	10	2020-06-06	0.64	93.2555	0	0.86	71.2877	0.86	71.2877	0	0.59	95.1018	0	0	0	-23.5566	-21.9678	33.4055	0	23.814	0.22	0	0	0	0	0	0	0.64	0	0	0				0	0		0.64		0.69
3160	77	1	2	Não	0	0		2020-05-31	260	8	2020-06-10	0.53	95.194	0	8.38	4.52602	3.11	14.8695	1	0.87	68.5782	0	0	0	-84.3798	-80.3245	361.2	0	53.7087	7.85	0	0	0	0	1	2	0.53	1	1	1	0	2	3	3	1		0.53		8.38
3171	47	0	2	Não	0	0		2020-06-01	190	6	2020-06-08	0.68	115.373	0	0.82	109.031	0.7	114.367	0	0.91	104.612	0	0	0	-0.871603	-1.0056	-8.52978	0	-9.7553	0.14	0	0	0	0	1	2	0.68	0	0	0	0	0	0	0	1		0.68		0.82
3177	51	1	1	Não	0	0		2020-06-01	250	8	2020-06-07	0.64	106.929	0	0.71	102.879	0.61	108.174	0	0.88	79.5163	0	0	0	1.16374	1.24438	-26.4921	0	-28.6574	0.07	-0.03	0	0	0	0	0	0.61	0	0	0				0	0		0.64		0.71
3187	47	1	2	Sim	0	0		2020-06-02	149	4	2020-06-10	1.62	39.1941	1	1.62	39.1941	0.73	102.012	0	1.11	61.6952	0	0	0	160.274	62.818	-39.5217	0	-40.3169	0	-1.04	1	1	0	1	2	0.58	0	0	0	0	0	0	0	1		1.62		0.58
3211	51	0	3	Não	0	0		2020-06-03	280	9	2020-06-09	1.07	84.0171	0	8.9	6.61241	6.26	10.0865	1	1.5	56.0168	1	1	0	-87.9947	-73.9306	455.367	0	45.9304	7.83	0	0	0	0	1	2	1.07	1	1	1	1	2	3	3	1		1.07		8.9
3213	45	0	3	Não	0	0		2020-06-03	278	9	2020-06-07	0.88	108.066	0			1.06	88.1997	0	0.76	112.958	0	0	0			28.0712	0							0										0		0.88		1.21
3214	61	1	3	Não	0	0		2020-06-03	243	7	2020-06-21	1.02	62.59	0	1.27	48.1128	1.27	48.1128	1	1.43	41.7274	1	1	0	-23.1302	-14.4772	-13.2716	0	-6.38535	0.25	0	0	0	0	0	0	1.02	0	0	0				0	0		1.02		1.27
3222	31	1	3	Não	0	0		2020-06-03	146	4	2020-06-10	0.6	122.991	0	5.22	10.6329	1.09	69.6536	0	0.71	116.505	0	0	0	-43.3667	-53.337	67.2637	0	46.8516	4.62	0	0	0	0	0	0	0.6	1	1	1				0	0		0.6		1.86
3227	39	0	3	Não	0	0		2020-06-03	257	8	2020-06-11	0.93	107.118	0	0.93	107.118	0.75	117.723	0	1	98.1839	0	0	0	9.9009	10.6056	-16.5977	0	-19.5393	0	-0.18	0	0	0	0	0	0.75	0	0	0				0	0		0.93		0.75
3233	64	1	2	Sim	0	1	28	2020-06-04	106	3	2020-10-26	6.47	6.69325	1	6.47	6.69325	0.59	100.577	0	2.83	18.0542	1		0	1402.66	93.8835	-82.0493	1	-82.5226	0	-5.88	1	1	1	1	1	0.59	0	0	0					0		6.47
3237	62	1	3	Não	0	0		2020-06-04	168	5	2020-06-10	0.74	91.421	0			0.41	111.172	0	0.99	64.4706	0	0	0			-42.0081	1							0										0		0.74		0.38
3248	60	0	2	Não	0	0		2020-06-04	278	9	2020-06-10	1.19	69.9298	0	2.42	29.836	0.56	112.838	0	1.09	77.6975	0	0	0	61.3592	42.9084	-31.1426	0	-35.1407	1.23	-0.66	1	1	1	1	1	0.53	1	0	1					0		1.19		2.23
3255	72	1	2	Não	0	0		2020-06-05	161	5	2020-06-25	0.84	73.7868	0	2.01	25.8987	1.04	57.105	1	0.81	77.0783	0	0	0	-22.6082	-16.6818	34.9764	0	19.9733	1.17	0	0	0	0	0	0	0.84	1	0	1				0	0		0.84		1.99
3265	36	0	1	Não	0	0		2020-06-05	273	9	2020-06-08	0.54	132.45	0			0.57	130.304	0	0.84	115.905	0	0	0			-11.0508	0							1										1		0.54		0.65
3270	60	0	2	Não	1	1	2	2020-06-06	229	7	2020-06-14	15.04	3.33136	1	15.04	3.33136	0.83	100.195	0	6.18	9.68574	1	1	0	2907.64	96.864	-90.3331	1	-90.5096	0	-14.44	1	1	1	1	1	0.6	0	0	1					0		15.04		0.8
3277	52	0	2	Não	0	0		2020-06-06	265	8	2020-06-12	3.04	23.8495	1	3.89	17.7414	0.55	119.242	0	1.91	41.6569	1		0	399.976	95.3921	-65.0651	1	-77.5847	0.85	-2.49	1	1	0	1	2	0.55	1	0	1	0	0	0	0	1		3.04		2.98
3291	49	0	2	Não	0	0		2020-06-07	261	8	2020-06-10	0.65	115.51	0	0.82	107.683	0.82	107.683	0	0.73	111.531	0	0	0	-6.77593	-7.82689	3.57341	0	3.84797	0.17	-0.13	0	0	0	0	0	0.52	0	0	0				0	0		0.65		0.53
3304	71	1	3	Não	0	0		2020-06-08	167	5	2020-06-09	0.73	87.8674	0			0.72	89.3338	0	0.99	60.9611	0	0	0			-31.7604	0							1										1		0.73		0.7
3306	60	0	3	Não	0	0		2020-06-08	259	8	2020-06-12	0.72	104.591	0	1.35	60.1061	0.71	105.034	0	0.95	91.6327	0	0	0	0.423278	0.442711	-12.7588	0	-13.4011	0.63	-0.05	0	0	0	0	0	0.67	1	0	1				0	0		0.72		0.67
3307	79	0	2	Não	0	0		2020-06-08	209	6	2020-06-24	0.82	89.3549	0	1.74	39.3859	1.13	66.1159	0	0.9	86.8778	0	0	0	-26.0075	-23.239	31.4023	0	20.7619	0.92	0	0	0	0	0	0	0.82	1	0	1				0	0		0.82		1.74
3310	67	1	2	Não	0	0		2020-06-08	246	8	2020-06-18	1.03	59.5956	1	1.03	59.5956	0.9	70.0693	0	0.92	68.2454	0	0	0	17.5746	10.4737	-2.60299	0	-1.8239	0	-0.13	0	0	0	1	2	0.9	0	0	0	0	0	0	0	1		1.03		0.9
3322	54	0	3	Não	0	0		2020-06-08	247	8	2020-06-14	0.84	103.629	0	1.04	85.3267	1.04	85.3267	0	1.17	74.0802	0	0	0	-17.6617	-18.3027	-13.1806	0	-11.2465	0.2	0	0	0	0	1	2	0.84	0	0	0	0	0	0	0	1		0.84		0.96
3325	84	0	3	Não	0	0		2020-06-08	278	9	2020-06-10	0.87	85.0844	0			0.72	90.0887	0	0.88	84.7913	0	0	0			-5.88028	0							1										1		0.87		0.43
3334	69	0	3	Não	0	0		2020-06-09	252	8	2020-06-15	0.84	94.3991	0	1.19	66.1231	1.19	66.1231	0	1.16	68.1805	0	0	0	-29.9536	-28.2759	3.11142	0	2.05737	0.35	0	0	0	0	1	2	0.84	1	0	1	0	0	0	0	1		0.84		0.94
3342	63	0	3	Não	0	0		2020-06-09	244	7	2020-06-17	2.18	33.1946	1	2.18	33.1946	1.32	60.6076	0	2.31	30.9657	1	1	0	82.5825	27.413	-48.9078	1	-29.6419	0	-0.86	1	0	1	1	1	1.32	0	0	0					0		2.18		1.32
3351	39	0	2	Não	0	0		2020-06-10	233	7	2020-07-01	0.7	120.202	0	1.38	66.7091	0.95	104.417	0	0.74	118.201	0	0	0	-13.1318	-15.7846	13.2011	0	13.7842	0.68	0	0	0	0	0	0	0.7	1	0	1				0	0		0.7		1.38
3352	23	1	3	Não	1	1	9	2020-06-10	173	5	2020-06-24	11.86	4.17409	1	11.86	4.17409	0.75	114.654	0	13.7	3.51074	1		0	2646.81	110.48	-96.938	1	-111.143	0	-11.18	1	1	0	1	2	0.68	0	0	0	1	0	0	3	1		11.86		0.68
3359	54	1	2	Não	0	0		2020-06-10	254	8	2020-06-23	2.84	19.1315	1	2.84	19.1315	0.33	123.118	0	2.44	22.9543	1	1	0	543.533	103.986	-81.3558	1	-100.164	0	-2.51	1	1	1	1	1	0.33	0	0	0					0	1	2.84		0.33
3361	60	1	2	Não	0	0		2020-06-10	248	8	2020-06-15	0.6	102.693	0	6	7.51181	1.2	51.8213	1	0.81	83.0508	0	0	0	-49.5378	-50.8721	60.2638	0	31.2295	5.4	0	0	0	0	0	0	0.6	1	1	1				0	0		0.6		3.64
3366	61	0	3	Não	0	0		2020-06-11	170	5	2020-06-20	2.92	23.6678	1	2.92	23.6678	1.01	84.6121	0	2.68	26.2335	1	1	0	257.498	60.9442	-68.9956	1	-58.3786	0	-1.91	1	1	1	1	1	1.01	0	0	0					0	1	2.92		1.34
3368	53	0	3	Não	0	0		2020-06-11	252	8	2020-06-16	0.86	103.537	0	6.09	10.2964	1.16	75.3141	0	0.98	92.205	0	0	0	-27.2591	-28.2234	22.4273	0	16.8909	5.23	0	0	0	0	1	2	0.86	1	1	1	1	2	3	3	1		0.86		4.33
3377	41	1	3	Não	0	0		2020-06-11	247	8	2020-06-16	0.71	109.48	0			0.81	93.468	0	1.01	71.7232	0	0	0			-23.2645	0							1										1		0.71		0.6
3387	60	0	3	Não	0	0		2020-06-12	249	8	2020-06-18	0.92	95.2299	0	1.45	55.1667	1.25	65.9215	0	1.02	84.1393	0	0	0	-30.7765	-29.3085	27.6356	0	18.2178	0.53	0	0	0	0	0	0	0.92	1	0	1				0	0		0.92		1.3
3392	43	0	3	Não	0	0		2020-06-12	249	8	2020-06-14	0.62	121.625	0			0.71	116.747	0	0.59	123.461	0	0	0			5.75057	0							1										1		0.62		0.62
3395	72	0	3	Não	0	0		2020-06-12	248	8	2020-06-23	0.7	97.8988	0	1.5	49.1584	0.47	110.414	0	0.84	92.6541	0	0	0	12.7836	12.515	-16.0847	0	-17.7597	0.8	-0.23	0	0	0	1	2	0.47	1	0	1	0	2	0	2	1		0.7		1.5
3400	39	1	2	Não	0	0		2020-06-12	165	5	2020-06-18	0.99	74.3849	0			0.6	117.021	0	0.89	84.5238	0	0	0			-27.7704	0							0										0		0.99		0.82
3403	29	1	2	Não	0	0		2020-06-12	165	5	2020-06-21	0.62	123.55	0	0.62	123.55	0.33	143.829	0	0.69	120.405	0	0	0	16.4138	20.2792	-16.2858	0	-23.4237	0	-0.31	1	0	0	1	2	0.31	0	0	0	0	0	0	0	1		0.62		0.31
3406	41	0	2	Não	0	0		2020-06-13	222	7	2020-07-10	0.91	108.59	0	1.36	67.0489	1.36	67.0489	0	1.15	81.9975	0	0	0	-38.2548	-41.5408	22.2952	0	14.9487	0.45	0	0	0	0	0	0	0.91	1	0	1				0	0		0.91		1.11
3410	64	0	3	Não	0	0		2020-06-13	247	8	2020-06-24	1.09	75.7885	0	12.37	4.10839	12.37	4.10839	1	1.12	73.359	0	0	0	-94.5791	-71.6801	1685.59	0	69.2506	11.28	0	0	0	0	0	0	1.09	1	1	1				0	0		1.09		7.33
3415	72	0	3	Não	1	1	4	2020-06-13	252	8	2020-06-22	5.98	9.35116	1	5.98	9.35116	1.52	48.3832	1	3.6	17.1927	1	1	1	417.403	39.032	-64.4656	1	-31.1905	0	-5.22	1	1	1	1	1	0.76	0	0	0					0		5.98		0.97
3421	42	1	3	Sim	0	0		2020-06-14	205	6	2020-06-23	3.91	14.0453	1	3.91	14.0453	0.64	113.085	0	4.82	10.9267	1	1	0	705.144	99.0399	-90.3377	1	-102.159	0	-3.38	1	1	1	1	1	0.53	0	0	0					0		3.91		0.61
3424	47	0	1	Não	0	0		2020-06-14	252	8	2020-06-15	0.7	114.367	0			1.17	77.3765	0	0.8	109.847	0	0	0			41.9646	0							1										1		0.7		1.33
3426	61	0	3	Não	0	0		2020-06-14	258	8	2020-06-20	0.72	103.943	0	0.72	103.943	0.31	134.065	0	0.58	110.957	0	0	0	28.9802	30.1228	-17.237	0	-23.1089	0	-0.41	1	1	0	1	2	0.31	0	0	0	0	0	0	0	1		0.72		0.4
3437	56	0	3	Não	0	0		2020-06-15	237	7	2020-06-25	0.97	91.6214	0	3.59	19.055	1.51	53.8704	1	1	88.333	0	0	0	-41.2032	-37.7509	63.973	0	34.4625	2.62	0	0	0	0	0	0	0.97	1	1	1				0	0		0.97		3.59
3441	65	1	4	Não	0	0		2020-06-15	250	8	2020-06-18	0.58	100.366	0			0.93	68.209	0	0.63	98.3855	0	0	0			44.2412	0							1										1		0.58		5.05
3451	75	0	3	Não	0	0		2020-06-15	236	7	2020-06-24	0.97	81.41	0	0.97	81.41	0.97	81.41	0	0.93	85.6297	0	0	0	0	0	5.18324	0	4.21967	0	0	0	0	0	1	2	0.97	0	0	0	0	0	0	0	1		0.97		0.97
3461	53	0	3	Não	0	0		2020-06-16	238	7	2020-06-25	0.54	119.161	0	1.16	75.3141	1.16	75.3141	0	0.7	110.178	0	0	0	-36.7962	-43.8466	46.2919	0	34.8643	0.62	0	0	0	0	1	2	0.54	1	0	1	0	0	0	0	1		0.54		0.83
3464	76	1	2	Não	0	0		2020-06-16	239	7	2020-06-25	1.13	50.4215	1	1.42	38.3322	0.6	92.9665	0	0.87	69.006	0	0	0	84.3787	42.545	-25.7733	0	-23.9605	0.29	-0.7	1	1	1	1	1	0.43	0	0	0					0	1	1.13		0.88
3466	48	1	2	Não	0	0		2020-06-16	202	6	2020-06-20	1.26	52.6615	1	1.26	52.6615	0.93	75.8156	0	0.99	70.3357	0	0	0	43.9677	23.1541	-7.22792	0	-5.47989	0	-0.33	1	0	1	1	1	0.93	0	0	0					0		1.26		1.02
3467	42	0	3	Não	0	0		2020-06-16	242	7	2020-06-21	1.11	85.0256	0	1.11	85.0256	0.63	121.794	0	1.02	94.1059	0	0	0	43.2442	36.7686	-22.7336	0	-27.6883	0	-0.48	1	0	0	1	2	0.63	0	0	0	1	0	0	1	1		1.11		0.63
3477	61	0	3	Não	0	0		2020-06-17	242	7	2020-06-25	0.56	112.139	0	0.77	101.856	0.59	110.385	0	0.87	98.1688	0	0	0	-1.56366	-1.75346	-11.0671	0	-12.2164	0.21	-0.04	0	0	0	0	0	0.52	0	0	0				0	0		0.56		0.62
3491	86	0	3	Não	0	0		2020-06-18	225	7	2020-07-09	0.87	84.0327	0	1.19	59.489	1.05	69.1298	0	1.07	67.5822	0	0	0	-17.7346	-14.9028	-2.23878	0	-1.54766	0.32	0	0	0	0	0	0	0.87	1	0	1				0	0		0.87		1.19
3500	41	1	3	Não	0	0		2020-06-18	247	8	2020-06-27	0.59	116.044	0	7.62	6.34599	0.69	111.746	0	0.79	96.3147	0	0	0	-3.70301	-4.2971	-13.8096	0	-15.4317	7.03	-0.25	0	0	0	1	2	0.34	1	1	1	0	2	3	3	1		0.59		7.62
3501	73	1	3	Não	0	0		2020-06-18	243	7	2020-06-24	0.69	91.5801	0	0.69	91.5801	0.56	96.3054	0	0.81	76.6004	0	0	0	5.15969	4.72526	-20.461	0	-19.705	0	-0.13	0	0	0	1	2	0.56	0	0	0	1	0	0	1	1		0.69		0.56
3511	51	0	1	Não	0	0		2020-06-19	160	5	2020-06-27	0.65	114.082	0	2.09	37.6229	2.09	37.6229	1	0.94	98.1464	0	0	0	-67.0213	-76.4594	160.869	0	60.5235	1.44	0	0	0	0	1	2	0.65	1	1	1	0	0	3	3	1		0.65		2.09
3512	55	0	999	Não	0	0		2020-06-19	250	8	2020-06-27	1.12	77.5822	0	1.12	77.5822	0.44	125.196	0	1.08	81.043	0	0	0	61.3724	47.614	-35.2673	0	-44.1533	0	-0.71	1	1	1	1	1	0.41	0	0	0					0		1.12		0.45
3513	76	1	4	Não	0	0		2020-06-19	193	6	2020-06-29	0.69	89.8873	0	1.02	57.0151	0.88	68.0661	0	0.75	82.4587	0	0	0	-24.2762	-21.8212	21.1451	0	14.3926	0.33	-0.08	0	0	1	1	1	0.61	1	0	1					0	1	0.69		1.02
3520	29	1	3	Não	0	0		2020-06-19	172	5	2020-06-25	0.41	136.498	0	2.63	24.5081	0.92	86.4394	0	0.64	122.608	0	0	0	-36.6736	-50.0589	41.8427	0	36.1686	2.22	0	0	0	0	1	2	0.41	1	1	1	0	0	3	3	1		0.41		1.23
3530	49	0	3	Não	0	0		2020-06-20	230	7	2020-06-27	0.99	93.383	0	1.03	89.0482	0.96	96.8957	0	1.11	81.4034	0	0	0	3.76162	3.51272	-15.9887	0	-15.4923	0.04	-0.23	0	0	0	1	2	0.76	0	0	0	1	0	0	1	1		0.99		1.03
3538	51	1	2	Não	0	0		2020-06-20	233	7	2020-07-01	1.07	62.889	0	2.59	21.7709	0.68	105.378	0	1.16	57.0802	1	1	0	67.5625	42.4894	-45.8331	1	-48.2982	1.52	-0.66	1	1	1	1	1	0.41	1	0	1					0		1.07		0.96
3543	61	1	3	Não	0	0		2020-06-21	142	4	2020-06-27	0.89	73.7152	0	1.25	49.038	0.91	71.7754	0	1.01	63.3344	0	0	0	-2.63153	-1.93984	-11.7603	0	-8.441	0.36	-0.14	0	0	1	1	1	0.75	1	0	1					0	1	0.89		0.75
3549	43	0	2	Não	0	0		2020-06-21	259	8	2020-07-02	0.86	110.181	0	0.86	110.181	0.63	121.039	0	0.8	112.614	0	0	0	9.85446	10.8578	-6.96044	0	-8.42484	0	-0.38	1	0	0	0	0	0.48	0	0	0				0	0		0.86		0.48
3557	63	1		Não	0	0		2020-06-21	239	7	2020-06-25	1.8	31.2677	1			1.11	55.8516	1	1.63	35.2207	1		1			-36.9388	0							1										1		1.8		1.11
3559	61	0	3	Não	0	0		2020-06-22	160	5	2020-07-04	1	85.6284	0	1.08	78.0745	0.82	99.9393	0	1.1	76.3742	0	0	0	16.7128	14.3109	-23.5794	0	-23.5651	0.08	-0.29	0	0	1	1	1	0.71	0	0	0					0	1	1		1.08
3563	61	0	3	Não	0	0		2020-06-22	148	4	2020-07-01	0.89	97.4972	0	8.36	6.69839	1.07	78.9509	0	1.43	55.7461	1		0	-19.0224	-18.5463	-29.3915	0	-23.2048	7.47	-0.14	0	0	0	1	2	0.75	1	1	1	0	0	3	3	1		0.89		1.09
3566	71	0	3	Sim	0	0		2020-06-22	176	5	2020-06-24	1.98	35.4495	1	7.02	7.76253	1.75	41.1114	1	4.51	13.2007	1	1	1	15.9718	5.66193	-67.8905	1	-27.9107	5.04	-1.3	1	1	1	1	1	0.68	1	1	1					0		1.98		0.68
3567	43	1	2	Não	0	0		2020-06-22	297	9	2020-06-23	1.08	65.3634	0			0.69	110.365	0	1.05	67.6108	0	0	0			-38.7389	0							1										1		1.08		0.64
3572	47	1	3	Não	0	0		2020-06-22	265	8	2020-06-26	0.8	91.3968	0	1.29	51.5147	0.85	84.9839	0	0.86	83.7994	0	0	0	-7.01663	-6.41298	-1.39372	0	-1.18444	0.49	0	0	0	0	0	0	0.8	1	0	1				0	0		0.8		0.99
3579	60	1	3	Não	0	0		2020-06-23	236	7	2020-06-28	0.8	84.2982	0	1.3	47.0754	1.3	47.0754	1	0.73	94.0889	0	0	0	-44.1561	-37.2228	99.8686	0	47.0135	0.5	-0.23	0	0	0	1	2	0.57	1	0	1	0	0	0	0	1		0.8		1.12
3585	49	0	3	Não	0	0		2020-06-23	240	7	2020-06-30	1.51	56.2675	1	1.51	56.2675	1.06	86.0326	0	1.28	68.6085	0	0	0	52.8992	29.7651	-20.2529	0	-17.4241	0	-0.5	1	0	1	1	1	1.01	0	0	0					0		1.51		1.01
3586	64	0	2	Não	0	0		2020-06-23	246	8	2020-06-25	0.69	103.341	0			2.77	24.7479	1	0.65	105.222	0	0	0			325.173	0							0										0		0.69		1.55
3597	48	0	3	Não	0	0		2020-06-24	262	8	2020-07-06	0.9	105.351	0	11.02	5.2133	4.35	15.9054	1	0.79	109.582	0	0	0	-84.9025	-89.4459	588.96	0	93.6763	10.12	0	0	0	0	0	0	0.9	1	1	1				0	0		0.9		6.4
3599	67	0	3	Não	0	0		2020-06-24	237	7	2020-06-27	0.7	100.991	0			0.77	98.1255	0	1.05	77.8009	0	0	0			-20.7128	0							0										0		0.7		0.77
3613	42	1	3	Não	0	0		2020-06-25	255	8	2020-06-29	1.24	55.7235	1			0.76	100.269	0	1.02	70.4408	0	0	0			-29.7484	0							0										0		1.24		4.23
3621	57	1	2	Não	0	0		2020-06-26	165	5	2020-07-02	0.66	102.252	0	3.33	15.513	2.22	25.2351	1	0.86	78.7464	0	0	0	-75.3205	-77.0164	212.051	0	53.5113	2.67	0	0	0	0	0	0	0.66	1	1	1				0	0		0.66		1.63
3624	73	1	2	Não	0	0		2020-06-26	227	7	2020-07-13	0.75	84.0116	0	0.75	84.0116	0.48	99.9505	0	1	59.4858	1		0	18.9722	15.9388	-40.4848	1	-40.4647	0	-0.4	1	1	0	1	2	0.35	0	0	0	0	0	0	0	1		0.75		0.38
3636	64	0	3	Não	0	0		2020-06-27	258	8	2020-07-14	2	36.583	1	2	36.583	0.71	102.453	0	1.84	40.4328	1	1	0	180.057	65.8701	-60.5353	1	-62.0203	0	-1.31	1	1	1	1	1	0.69	0	0	0					0		2		0.69
3639	71	0	3	Não	0	0		2020-06-27	231	7	2020-07-06	1.5	49.465	1	1.5	49.465	0.46	111.827	0	1.49	49.8637	1	1	0	126.072	62.3616	-55.4098	1	-61.9629	0	-1.04	1	1	0	0	0	0.46	0	0	0				0	0		1.5
3646	77	0	2	Não	0	0		2020-06-28	233	7	2020-07-07	0.8	91.1505	0	0.85	89.4968	0.85	89.4968	0	1	77.5179	0	0	0	-1.81421	-1.65366	-13.3848	0	-11.9789	0.05	-0.21	0	0	0	1	2	0.59	0	0	0	0	0	0	0	1		0.8		0.8
3647	47	1	2	Não	0	0		2020-06-28	205	6	2020-07-05	0.59	111.793	0	0.97	72.5292	0.97	72.5292	0	0.64	109.623	0	0	0	-35.1219	-39.2638	51.1429	0	37.0935	0.38	0	0	0	0	0	0	0.59	1	0	1				0	0		0.59		0.97
3648	55	1	2	Não	1	1	3	2020-06-28	239	7	2020-07-01	12.45	3.22721	1			0.89	76.5179	0	11.53	3.53864	1		0			-95.3754	1							1										1		12.45		7.25
3661	59	0	2	Não	0	0		2020-06-29	209	6	2020-07-30	0.79	102.336	0	7.21	8.10023	7.21	8.10023	1	0.99	87.7521	0	0	0	-92.0846	-94.2354	983.328	0	79.6519	6.42	0	0	0	0	0	0	0.79	1	1	1				0	0		0.79		7.21
3666	64	1	2	Não	0	0		2020-06-29	231	7	2020-07-09	1.34	44.2788	1	10.56	3.71814	6.57	6.57118	1	1.36	43.4986	1	1	1	-85.1595	-37.7077	561.96	0	36.9274	9.22	0	0	0	1	1	1	1.34	1	1	1					0		1.34		4.9
3671	75	0	999	Não	0	0		2020-06-30	284	9	2020-07-06	1.52	47.4888	1	1.52	47.4888	1.13	67.7813	0	1.24	60.6314	0	0	0	42.731	20.2924	-10.5484	0	-7.14984	0	-0.39	1	0	0	1	2	1.13	0	0	0	1	0	0	1	1		1.52		1.13
3673	76	1	3	Não	0	0		2020-06-30	246	8	2020-07-01			1					1	0.83	73.0157	0	0	1											0										0				0.82
3678	85	1	3	Não	0	0		2020-06-30	242	7	2020-07-05	0.49	92.3027	0	1.14	47.1753	0.67	85.5988	0	0.8	72.1594	0	0	0	-7.26296	-6.70391	-15.7005	0	-13.4394	0.65	-0.37	1	1	0	1	2	0.12	1	0	1	0	0	0	0	1		0.49		0.85
3680	54	0	2	Não	0	0		2020-06-30	231	7	2020-07-10	0.89	101.836	0	0.89	101.836	0.77	106.389	0	1.07	82.464	0	0	0	4.47096	4.55303	-22.4879	0	-23.9246	0	-0.12	0	0	1	1	1	0.77	0	0	0					0	1	0.89		0.82
3681	69	0	1	Não	0	0		2020-06-30	170	5	2020-09-20	0.62	103.466	0	0.83	94.7411	0.83	94.7411	0	0.65	102	0	0	0	-8.43264	-8.72491	7.66183	0	7.2589	0.21	0	0	0	0	0	0	0.62	0	0	0				0	0		0.62		0.83
3685	45	0	2	Sim	1	1	5	2020-06-30	266	8	2020-07-07	12.62	4.51401	1	12.62	4.51401	0.73	114.341	0	7.5	8.4287	1	1	0	2433.02	109.827	-92.6284	1	-105.912	0	-11.94	1	1	0	1	2	0.68	0	0	1	1	0	0	3	1		12.62		2.13
3692	32	0	3	Não	0	0		2020-06-30	237	7	2020-07-01	0.64	128.994	0			0.55	135.035	0	0.77	121.988	0	0	0			-9.66224	0							1										1		0.64		3.06
3716	55	1	2	Não	0	0		2020-07-01	203	6	2020-07-23	0.58	106.806	0	0.58	106.806	0.58	106.806	0	0.58	106.806	0	0	0	0	0	0	0	0	0	0	0	0	0	0	0	0.58	0	0	0				0	0		0.58
3720	45	1	2	Não	0	0		2020-07-01	243	8	2020-07-08	0.59	113.192	0	0.59	113.192	0.59	113.192	0	0.64	110.995	0	0	0	0	0	-1.94134	0	-2.19745	0	0	0	0	0	0	0	0.59	0	0	0				0	0		0.59
3723	66	0	3	Não	0	0		2020-07-01	192	6	2020-08-04	1.63	46.1836	1	1.63	46.1836	1.01	82.0214	0	1.28	61.725	0	0	0	77.5986	35.8378	-24.7453	0	-20.2964	0	-0.62	1	0	0	1	2	1.01	0	0	0	1	0	0	1	1		1.63		1.01
3727	58	0	2	Não	0	0		2020-07-01	177	5	2020-07-27	1.38	59.2742	1	1.38	59.2742	0.88	99.673	0	1.03	84.2008	0	0	0	68.1556	40.3987	-15.5229	0	-15.4722	0	-0.5	1	0	0	1	2	0.88	0	0	0	1	0	0	1	1		1.38		0.88
3729	61	1	2	Não	0	0		2020-07-01	144	4	2020-07-17	0.51	106.133	0	0.51	106.133	0.51	106.133	0	0.69	98.6764	0	0	0	0	0	-7.02594	0	-7.45686	0	0	0	0	0	1	2	0.51	0	0	0	1	0	0	1	1		0.51
3733	53	1	3	Não	0	0		2020-07-01	148	4	2020-07-08	0.52	111.027	0	5.54	8.63419	5.54	8.63419	1	0.53	110.518	0	0	0	-92.2233	-102.392	1180.01	0	101.884	5.02	0	0	0	0	1	2	0.52	1	1	1	0	2	3	3	1		0.52		5.54
3736	62	0	3	Não	0	0		2020-07-02	161	5	2020-07-07	0.92	94.0527	0	0.92	94.0527	0.92	94.0527	0	0.94	91.6565	0	0	0	0	0	-2.54773	0	-2.39621	0	0	0	0	1	1	1	0.92	0	0	0					0		0.92
3748	51	1	5	Não	0	0		2020-07-02	216	7	2020-07-10	0.61	108.174	0	0.61	108.174	0.61	108.174	0	0.68	105.378	0	0	0	0	0	-2.5841	0	-2.79532	0	0	0	0	0	1	2	0.61	0	0	0	1	0	0	1	1		0.61
3754	29	1	3	Não	0	0		2020-07-03	129	4	2020-07-04	1.12	68.2646	0			0.54	127.732	0	1.21	62.2178	0	0	0			-51.2905	1							1										1		1.12		0.54
3800	67	0	2	Não	0	0		2020-07-05	188	6	2020-07-08	0.63	104.256	0			11.26	4.51404	1	0.97	85.563	0	0	0			1795.48	0							1										1		0.63		11.26
3811	68	0	2	Não	0	0		2020-07-06	139	4	2020-07-07			1					1	0.89	93.3438	0	0	1											0										0
3815	58	1	2	Não	0	0		2020-07-06	226	7	2020-07-15	1.77	32.9124	1	1.77	32.9124	1.77	32.9124	1	0.74	93.7238	0	0	1	0	0	184.767	0	60.8114	0	0	0	0	1	1	1	1.77	0	0	0					0		1.77
3849	55	0	2	Não	0	0		2020-07-08	201	6	2020-07-12	1.08	81.043	0			0.85	102.619	0	0.86	102.258	0	0	0			-0.352597	0							1										1		1.08		0.85
3854	44	0	3	Não	0	0		2020-07-09	137	4	2020-07-12	0.82	111.085	0	0.82	111.085	0.82	111.085	0	0.82	111.085	0	0	0	0	0	0	0	0	0	0	0	0	0	1	2	0.82	0	0	0	1	0	0	1	1		0.82
3865	54	1	1	Não	0	0		2020-07-10	173	5	2020-07-17	0.66	104.177	0	0.75	94.5494	0.75	94.5494	0	0.79	88.8341	0	0	0	-9.24186	-9.62792	-6.04476	0	-5.71528	0.09	0	0	0	0	0	0	0.66	0	0	0				0	0		0.66		0.75
3873	57	1	2	Não	1	1	0	2020-07-10	134	4	2020-07-12	11.32	3.57284	1			11.32	3.57284	1	7.92	5.48478	1		1			53.5131	0							1										1		11.32
3874	56	1	3	Não	0	0		2020-07-11	229	7	2020-07-24	2.22	25.3926	1	2.22	25.3926	2.22	25.3926	1	0.79	87.7359	0	0	1	0	0	245.518	0	62.3434	0	0	0	0	1	1	1	2.22	0	0	0					0		2.22
3878	88	1	3	Não	0	0		2020-07-11	210	6	2020-07-22	0.78	73.0103	0	0.78	73.0103	0.6	86.2808	0	0.69	83.4231	0	0	0	18.1762	13.2705	-3.31217	0	-2.85777	0	-0.18	0	0	0	1	2	0.6	0	0	0	0	0	0	0	1		0.78		0.6
3918	40	1	1	Não	0	0		2020-07-13	233	7	2020-07-15	1.07	67.3419	0			0.81	94.0512	0	0.98	74.8299	0	0	0			-20.4371	0							1										1		1.07		0.81
3933	55	0	3	Não	0	0		2020-07-14	220	7	2020-07-20	0.67	110.265	0			0.76	106.147	0	0.66	110.767	0	0	0			4.35264	0							1										1		0.67		0.76
3948	66	0	1	Sim	0	0		2020-07-15	213	6	2020-07-20	1.9	38.4245	1	6.28	9.15295	6.28	9.15295	1	1.54	49.4411	1	1	1	-76.1794	-29.2716	440.165	0	40.2881	4.38	0	0	0	1	1	1	1.9	1	1	1					0		1.9		6.28
3956	62	1	3	Não	0	0		2020-07-16	197	6	2020-08-06	0.49	106.497	0	0.76	88.5417	0.76	88.5417	0	0.54	104.032	0	0	0	-16.86	-17.9554	17.4953	0	15.4906	0.27	0	0	0	0	1	2	0.49	0	0	0	0	0	0	0	1		0.49		0.76
3960	87	0	3	Sim	0	0		2020-07-16	133	4	2020-08-28	1.18	59.7219	1	1.18	59.7219	1.18	59.7219	1	1.34	51.2703	1	1	1	0	0	-14.1515	0	-8.45155	0	0	0	0	1	1	1	1.18	0	0	0					0	1	1.18
3964	71	0	2	Não	0	0		2020-07-17	100	3	2020-08-05	0.7	98.5096	0	0.7	98.5096	0.7	98.5096	0	1.13	69.4886	0	0	0	0	0	-29.46	0	-29.021	0	0	0	0	0	1	2	0.7	0	0	0	0	0	0	0	1		0.7
3968	32	1	3	Não	0	1	4	2020-07-17	123	4	2020-08-07	0.6	122.228	0	0.6	122.228	0.6	122.228	0	0.73	111.987	0	0	0	0	0	-8.37879	0	-10.2412	0	0	0	0	0	1	2	0.6	0	0	0	1	0	0	3	1		0.6
3971	33	1	1	Não	0	0		2020-07-17	167	5	2020-07-22	0.52	125.732	0	1.03	73.6289	1.03	73.6289	0	0.68	117.861	0	0	0	-41.44	-52.1035	60.0741	0	44.2319	0.51	0	0	0	0	1	2	0.52	1	0	1	0	0	0	0	1		0.52		1.03
3978	41	0	3	Não	0	0		2020-07-17	230	7	2020-07-25	1.14	82.8614	0	1.51	59.1379	1.06	90.4214	0	1.27	72.7903	0	0	0	9.12362	7.55996	-19.4988	0	-17.631	0.37	-0.18	0	0	1	1	1	0.96	1	0	1					0		1.14		0.96
3982	54	0	2	Sim	0	0		2020-07-17	128	4	2020-07-25	1.45	57.2642	1	1.45	57.2642	1.45	57.2642	1	1.35	62.3914	0	0	1	0	0	8.95347	0	5.12714	0	0	0	0	1	1	1	1.45	0	0	0					0		1.45
3987	65	0	2	Não	0	0		2020-07-18	100	3	2020-08-24	3.22	20.5299	1	3.22	20.5299	0.62	106.072	0	1.36	57.752	1		0	416.672	85.5424	-45.5541	1	-48.3202	0	-2.6	1	1	1	1	1	0.62	0	0	0					0		3.22		0.62
3990	61	0	2	Não	0	0		2020-07-19	105	3	2020-07-22	0.69	105.287	0			0.6	109.826	0	0.79	101.071	0	0	0			-7.97236	0							1										1		0.69		0.6
3993	77	0	3	Não	0	0		2020-07-19	187	6	2020-07-29	1	77.5179	0	1	77.5179	0.86	89.1812	0	1.17	64.2065	0	0	0	15.046	11.6634	-28.0045	0	-24.9748	0	-0.14	0	0	0	1	2	0.86	0	0	0	0	0	0	0	1		1		0.86
4005	66	0	2	Não	0	0		2020-07-20	125	4	2020-08-04	0.96	87.1741	0			0.87	95.163	0	1.79	41.2752	1	1	0			-56.6269	1							1										1		0.96		0.87
4006	52	0	3	Não	0	0		2020-07-20	132	4	2020-07-23	1.26	68.625	0	1.26	68.625	1.26	68.625	0	0.92	100.088	0	0	0	0	0	45.8476	0	31.4629	0	0	0	0	1	1	1	1.26	0	0	0					0	1	1.26
4008	50	1	3	Não	0	0		2020-07-20	113	3	2020-07-28	0.74	98.505	0	0.74	98.505	0.74	98.505	0	0.7	105.298	0	0	0	0	0	6.89574	0	6.79265	0	0	0	0	0	0	0	0.74	0	0	0				0	0		0.74
4009	65	0	999	Não	0	0		2020-07-20	168	5	2020-07-31	0.76	99.7467	0	0.76	99.7467	0.76	99.7467	0	0.81	97.8457	0	0	0	0	0	-1.90582	0	-1.90099	0	0	0	0	0	1	2	0.76	0	0	0	0	0	0	0	1		0.76
4019	33	1	3	Não	0	0		2020-07-21	208	6	2020-07-29	0.59	121.963	0	1.07	70.3384	1.07	70.3384	0	0.38	135.605	0	0	0	-42.3282	-51.6248	92.7896	0	65.2668	0.48	0	0	0	0	0	0	0.59	1	0	1				0	0		0.59		1.07
4023	51	1	3	Não	0	0		2020-07-21	107	3	2020-08-10	0.54	111.398	0	0.54	111.398	0.54	111.398	0	0.58	109.496	0	0	0	0	0	-1.70742	0	-1.90204	0	0	0	0	0	1	2	0.54	0	0	0	0	0	0	0	1		0.54
4024	68	0	3	Não	0	1	22	2020-07-21	156	5	2020-08-12	10.69	4.77461	1	10.69	4.77461	10.69	4.77461	1	7.45	7.36416	1	1	1	0	0	54.236	0	2.58956	0	0	0	0	1	1	1	10.69	0	0	1					0		10.69
4027	68	0	3	Não	0	0		2020-07-21	95	3	2020-08-29	1.57	47.7124	1	12.15	4.09467	7.46	7.35232	1	1.62	45.9508	1	1	1	-84.5903	-40.3601	524.984	0	38.5985	10.58	0	0	0	1	1	1	1.57	1	1	1					0		1.57		8.75
4037	54	1	3	Não	0	0		2020-07-22	161	5	2020-07-29	0.61	106.174	0	0.92	73.9923	0.92	73.9923	0	0.62	105.759	0	0	0	-30.3104	-32.1818	42.9322	0	31.7665	0.31	0	0	0	0	1	2	0.61	1	0	1	1	0	0	1	1		0.61		0.92
4042	36	1	3	Não	0	0		2020-07-22	178	5	2020-07-25	0.92	82.757	0			0.95	79.631	0	0.9	84.9687	0	0	0			6.70317	0							1										1		0.92		0.95
4044	44	0	1	Não	0	0		2020-07-22	121	3	2020-08-05	0.69	117.029	0	0.69	117.029	0.69	117.029	0	0.8	111.916	0	0	0	0	0	-4.36888	0	-5.11285	0	0	0	0	0	1	2	0.69	0	0	0	0	0	0	0	1		0.69
4045	33	0	2	Não	0	0		2020-07-22	207	6	2020-07-30	1.01	100.707	0	1.01	100.707	1.01	100.707	0	0.78	120.76	0	0	0	0	0	19.9122	0	20.053	0	0	0	0	0	0	0	1.01	0	0	0				0	0		1.01
4051	69	0	3	Não	0	0		2020-07-22	85	2	2020-08-24	1.6	46.3517	1	1.6	46.3517	1.6	46.3517	1	1.23	63.5512	0	0	1	0	0	37.1064	0	17.1995	0	0	0	0	1	1	1	1.6	0	0	0					0		1.6
4054	63	0	3	Não	0	0		2020-07-22	133	4	2020-08-03	0.97	87.7182	0	0.97	87.7182	0.97	87.7182	0	0.88	96.6212	0	0	0	0	0	10.1495	0	8.90296	0	0	0	0	1	1	1	0.97	0	0	0					0		0.97
4064	38	1	3	Não	0	0		2020-07-23	110	3	2020-07-25			1					1	1	73.9517	0	0	1											0										0
4077	64	0	3	Não	0	0		2020-07-24	94	3	2020-08-03	1.61	47.4596	1	1.61	47.4596	1.61	47.4596	1	1.3	61.3455	0	0	1	0	0	29.2585	0	13.8859	0	0	0	0	1	1	1	1.61	0	0	0					0		1.61
4078	36	0	2	Não	0	0		2020-07-24	177	5	2020-08-05	1.15	84.5874	0	1.15	84.5874	0.66	124.661	0	0.75	119.94	0	0	0	47.3755	40.0737	-3.787	0	-4.72091	0	-0.49	1	0	0	1	2	0.66	0	0	0	0	0	0	0	1		1.15		0.66
4096	65	1	1	Não	0	0		2020-07-25	92	3	2020-07-28	1.19	50.7417	1			1.29	46.0589	1	0.98	64.0545	0	0	1			39.0709	0							1										1		1.19		1.29
4111	73	1	2	Não	1	0		2020-07-27	132	4	2020-07-28	9.02	4.24781	1			0.52	98.0409	0	8.16	4.79054	1		0			-95.1137	1							1										1		9.02		0.52
4120	26	1	3	Não	0	0		2020-07-28	128	4	2020-08-04	0.36	143.497	0	1.19	64.6702	1.19	64.6702	0	0.72	118.185	0	0	0	-54.9327	-78.8267	82.75	0	53.5146	0.83	0	0	0	0	0	0	0.36	1	1	1				0	0		0.36		1.19
4133	27	1	2	Não	0	1	13	2020-07-29	145	4	2020-08-27	3.11	20.293	1	3.11	20.293	3.11	20.293	1	0.84	97.6167	0	0	1	0	0	381.036	0	77.3237	0	0	0	0	1	1	1	3.11	0	0	0					0		3.11
4135	74	0	2	Não	0	1	23	2020-07-29	155	5	2020-09-15	3.7	16.431	1	3.7	16.431	3.7	16.431	1	1.07	72.8189	0	0	1	0	0	343.181	0	56.388	0	0	0	0	1	1	1	3.7	0	0	0					0		3.7
4146	59	1	2	Não	0	0		2020-07-30	207	6	2020-08-17	1.08	59.1723	1	1.08	59.1723	0.81	83.569	0	0.66	100.988	0	0	0	41.2298	24.3967	20.8434	0	17.4186	0	-0.27	0	0	1	1	1	0.81	0	0	0					0		1.08		0.81
4147	73	0	2	Sim	0	0		2020-07-30	205	6	2020-08-12	0.86	91.4276	0	0.99	80.4347	0.99	80.4347	0	1.14	67.9078	0	0	0	-12.0236	-10.9929	-15.574	0	-12.5269	0.13	0	0	0	0	1	2	0.86	0	0	0	0	0	0	0	1		0.86		0.99
4157	76	1	3	Não	0	0		2020-07-31	79	2	2020-08-03	1.08	53.2355	1			0.77	79.8953	0	1.01	57.6932	1		0			-27.789	0							0										0		1.08		0.77
4169	38	1	2	Não	0	0		2020-08-01	134	4	2020-09-02	0.67	114.661	0	1.12	64.5486	1.12	64.5486	0	0.55	120.246	0	0	0	-43.7048	-50.1123	86.2881	0	55.6978	0.45	0	0	0	0	1	2	0.67	1	0	1	1	0	0	1	1		0.67		1.12
4175	78	1	3	Não	0	0		2020-08-01	47	1	2020-09-05	0.94	62.109	0	2.65	17.9066	2.39	20.2689	1	0.55	93.763	0	0	0	-67.3656	-41.8401	362.595	0	73.4941	1.71	0	0	0	0	1	2	0.94	1	1	1	0	2	0	2	1		0.94		2.65
4185	44	0	2	Não	0	0		2020-08-02	76	2	2020-08-13	1.61	53.7457	1	1.61	53.7457	0.88	108.741	0	1.2	76.4747	0	0	0	102.324	54.9948	-29.6724	0	-32.2659	0	-0.73	1	0	1	1	1	0.88	0	0	0					0	1	1.61		0.88
4200	31	0	3	Não	1	1	6	2020-08-04	203	6	2020-08-12	7.34	9.43654	1	7.34	9.43654	0.88	117.897	0	10.21	6.35064	1	1	0	1149.37	108.461	-94.6134	1	-111.547	0	-6.46	1	1	1	1	1	0.88	0	0	0					0		7.34		0.88
4208	30	1	2	Não	0	0		2020-08-06	78	2	2020-08-20	0.52	128.1	0	0.52	128.1	0.52	128.1	0	0.54	126.941	0	0	0	0	0	-0.905418	0	-1.15984	0	0	0	0	0	1	2	0.52	0	0	0	0	0	0	0	1		0.52
4211	34	1	2	Não	0	0		2020-08-06	194	6	2020-08-21	6.26	8.39195	1	6.26	8.39195	6.26	8.39195	1	1.68	40.68	1	1	1	0	0	384.75	0	32.2881	0	0	0	0	1	1	1	6.26	0	0	0					0		6.26
4214	43	1	3	Não	0	1	1	2020-08-06	205	6	2020-08-26	4.77	10.9957	1	4.77	10.9957	0.56	116.06	0	0.57	115.566	0	0	0	955.504	105.064	-0.425651	0	-0.494009	0	-4.21	1	1	0	1	2	0.56	0	0	1	1	0	0	3	1		4.77		0.56
4221	49	0	3	Não	0	0		2020-08-07	202	6	2020-08-13	0.86	106.146	0	0.86	106.146	0.86	106.146	0	0.95	98.1209	0	0	0	0	0	-7.55999	0	-8.02459	0	0	0	0	0	1	2	0.86	0	0	0	0	0	0	0	1		0.86
4222	70	0	3	Não	0	0		2020-08-07	79	2	2020-08-18	1.67	43.7572	1	1.67	43.7572	0.68	99.9957	0	1.28	60.2084	0	0	0	128.524	56.2386	-39.789	0	-39.7873	0	-1.06	1	1	1	1	1	0.61	0	0	0					0		1.67		0.61
4223	61	0	3	Não	0	0		2020-08-08	54	1	2020-09-17	0.81	100.31	0	0.81	100.31	0.81	100.31	0	0.63	108.22	0	0	0	0	0	7.88514	0	7.90961	0	0	0	0	0	1	2	0.81	0	0	0	1	0	0	1	1		0.81
4232	73	1	3	Não	0	0		2020-08-08	71	2	2020-08-12	0.68	91.9029	0	0.68	91.9029	0.68	91.9029	0	0.79	78.9333	0	0	0	0	0	-14.1123	0	-12.9696	0	0	0	0	0	1	2	0.68	0	0	0	1	0	0	1	1		0.68
4236	49	0	2	Não	0	0		2020-08-09	113	3	2020-08-18	0.63	116.606	0	0.63	116.606	0.58	119.554	0	0.69	113.446	0	0	0	2.52873	2.94864	-5.10948	0	-6.1086	0	-0.05	0	0	0	1	2	0.58	0	0	0	1	0	0	1	1		0.63		0.58
4240	74	0	3	Não	0	0		2020-08-09	94	3	2020-08-16	1.48	49.339	1	1.48	49.339	1.22	62.2118	0	1.18	64.751	0	0	0	26.0905	12.8728	4.08146	0	2.53915	0	-0.26	0	0	0	1	2	1.22	0	0	0	0	0	0	0	1		1.48		1.22
4256	61	0	2	Não	0	1	29	2020-08-11	11	0	2021-01-21	7.62	7.48638	1	7.62	7.48638	0.7	104.831	0	0.84	99.2146	0	0	0	1300.29	97.3443	-5.35727	0	-5.61606	0	-6.92	1	1	0	1	2	0.7	0	0	1	1	0	0	3	1		7.62		0.7
4270	38	1	3	Não	0	0		2020-08-12	168	5	2020-08-17	0.51	122.455	0	0.51	122.455	0.51	122.455	0	0.72	109.686	0	0	0	0	0	-10.4276	0	-12.769	0	0	0	0	0	0	0	0.51	0	0	0				0	0		0.51
4273	63	0	3	Não	0	0		2020-08-12	11	0	2020-11-19	1.1	75.4301	0	5.07	12.0561	2.71	25.5654	1	0.82	98.7039	0	0	0	-66.1072	-49.8647	286.084	0	73.1385	3.97	0	0	0	0	1	2	1.1	1	1	1	0	0	3	3	1		1.1		1.91
4289	67	0	3	Não	0	0		2020-08-13	195	6	2020-08-21	1.35	57.5455	1	1.35	57.5455	1.35	57.5455	1	1.32	59.1185	1		1	0	0	2.73343	0	1.57297	0	0	0	0	0	1	2	1.35	0	0	0	0	0	0	0	1		1.35
4297	46	1	3	Não	0	0		2020-08-14	95	3	2020-08-27	0.87	83.1605	0	0.87	83.1605	0.87	83.1605	0	0.73	102.649	0	0	0	0	0	23.4342	0	19.488	0	0	0	0	1	1	1	0.87	0	0	0					0		0.87
4298	56	1	3	Não	0	0		2020-08-14	83	2	2020-08-25	0.67	102.517	0	0.67	102.517	0.67	102.517	0	0.73	96.459	0	0	0	0	0	-5.90953	0	-6.05829	0	0	0	0	0	0	0	0.67	0	0	0				0	0		0.67
4300	54	0	2	Não	0	0		2020-08-14	93	3	2020-08-18	0.85	103.26	0			0.85	103.26	0	0.83	104.005	0	0	0			0.721673	0							1										1		0.85
4301	77	1	2	Não	0	0		2020-08-14	93	3	2020-08-26	1.14	49.5819	1	1.14	49.5819	1.05	54.7245	1	1.16	48.5578	1	1	1	10.3719	5.1426	-11.2686	0	-6.16666	0	-0.09	0	0	1	1	1	1.05	0	0	0					0		1.14		1.05
4302	47	0	3	Não	0	1	18	2020-08-14	69	2	2020-09-25	1.7	49.4189	1	1.7	49.4189	0.5	126.6	0	1.71	49.0723	1	1	0	156.177	77.181	-61.2382	1	-77.5275	0	-1.2	1	1	1	1	1	0.5	0	0	0					0		1.7		0.5
4305	68	0	4	Não	0	0		2020-08-15	86	2	2020-08-17	0.73	99.1009	0	0.76	97.9029	0.76	97.9029	0	0.8	96.398	0	0	0	-1.20891	-1.19804	-1.53712	0	-1.50489	0.03	0	0	0	0	0	0	0.73	0	0	0				0	0		0.73		0.76
4311	70	1	2	Não	0	0		2020-08-15	61	2	2020-10-09	0.63	95.3731	0	0.63	95.3731	0.4	106.407	0	0.64	95.0118	0	0	0	11.5693	11.034	-10.7091	0	-11.3953	0	-0.23	0	0	0	1	2	0.4	0	0	0	0	0	0	0	1		0.63		0.4
4315	19	1	2	Não	0	0		2020-08-16	194	6	2020-08-21	0.46	141.284	0	0.86	99.74	0.86	99.74	0	0.62	131.478	0	0	0	-29.4047	-41.5443	31.8204	0	31.7377	0.4	0	0	0	0	1	2	0.46	1	0	1	0	0	0	0	1		0.46		0.86
4340	45	0	3	Não	0	0		2020-08-20	132	4	2020-08-25	0.78	112.076	0			0.84	109.595	0	0.85	109.204	0	0	0			-0.356763	0							1										1		0.78		0.84
4347	48	1	2	Não	0	0		2020-08-21	164	5	2020-09-15	1.31	50.2589	1	1.31	50.2589	1.31	50.2589	1	0.68	107.363	0	0	1	0	0	113.62	0	57.1041	0	0	0	0	0	1	2	1.31	0	0	0	0	0	0	0	1		1.31
4356	58	1	3	Não	0	0		2020-08-22	168	5	2020-08-27	0.76	90.772	0			1.66	35.5466	1	0.87	77.18	0	0	0			117.123	0							1										1		0.76		1.66
4360	65	0	3	Não	0	1	24	2020-08-23	105	3	2020-10-07	5.52	10.7519	1	5.52	10.7519	5.52	10.7519	1	1.1	74.4977	0	0	1	0	0	592.876	0	63.7457	0	0	0	0	1	1	1	5.52	0	0	0					0		5.52
4381	43	1	3	Não	1	1	2	2020-08-26	172	5	2020-08-28	9.2	4.99917	1	9.2	4.99917	0.79	95.1241	0	10.19	4.42216	1	1	0	1802.8	90.125	-95.3512	1	-90.702	0	-8.41	1	1	0	1	2	0.79	0	0	1	1	0	0	3	1		9.2		0.79
4382	34	1	2	Sim	0	1	17	2020-08-27	152	4	2020-09-17	6.01	8.81258	1	6.01	8.81258	6.01	8.81258	1	7.4	6.86553	1	1	1	0	0	-22.0939	0	-1.94704	0	0	0	0	0	1	2	6.01	0	0	0	1	0	0	3	1		6.01
4388	64	0	2	Não	0	0		2020-08-28	182	6	2020-09-03	1.21	66.8609	0	1.21	66.8609	1.21	66.8609	0	0.9	95.3727	0	0	0	0	0	42.6433	0	28.5117	0	0	0	0	1	1	1	1.21	0	0	0					0		1.21
4390	66	0	3	Não	0	0		2020-08-28	179	5	2020-09-04	1	83.0066	0	1	83.0066	1	83.0066	0	0.86	95.4959	0	0	0	0	0	15.046	0	12.4892	0	0	0	0	0	0	0	1	0	0	0				0	0		1
4400	68	0	3	Não	0	0		2020-08-29	168	5	2020-09-03	1.14	70.0527	0	1.14	70.0527	1.14	70.0527	0	0.95	87.1851	0	0	0	0	0	24.4565	0	17.1324	0	0	0	0	0	1	2	1.14	0	0	0	1	0	0	1	1		1.14
4416	47	0	3	Não	0	0		2020-08-31	188	6	2020-09-03	0.7	114.367	0			0.71	113.879	0	0.54	123.691	0	0	0			8.61683	0							1										1		0.7		0.71

## Sheet: Planilha2
low HGS	258
low HGS + cc	44
low HGS + GS	3
low CC	38
low CC + GS	2
low GS	4
no sarcopenia	437
